# Supplementary material for: Interrogation of γ-tubulin alleles using high-resolution fitness measurements reveals a distinct cytoplasmic function in spindle alignment
Source: Sci Rep. 2017 Sep 12;7:11398. doi: 10.1038/s41598-017-11789-7 (PMC5595808; doi:10.1038/s41598-017-11789-7)
Supplement: Supplementary file 17 — dataset1 [file 41598_2017_11789_MOESM17_ESM.xlsx]

## Sheet: Y362E_GAMER_dataset
Y362E GAMER dataset
Standard Name	Systematic Name	GAMER Score	p-value	Hit	Notes
VPS8	YAL002W	0.0308057	0.00285499	YES
MDM10	YAL010C	-0.126635	0	YES
LTE1	YAL024C	-0.0241288	0.00116	YES
SWD1	YAR003W	-0.0294782	0	YES
ADE1	YAR015W	-0.131761	0	YES
RRN10	YBL025W	-0.0216493	0.00421611	YES
RTG3	YBL103C	-0.0710226	0.00421611	YES
ETR1	YBR026C	-0.0240061	0	YES
CSG2	YBR036C	0.0177287	0.013548	YES
TIP1	YBR067C	-0.0483799	0.00202931	YES
SLM4	YBR077C	-0.0328806	0	YES
ECM33	YBR078W	-0.0246848	0	YES
AAC3	YBR085W	-0.0213466	0.00285499	YES
IST2	YBR086C	-0.0329045	0	YES
TPS1	YBR126C	-0.0200459	0.00480448	YES
CCZ1	YBR131W	-0.0681593	0	YES
	YBR174C	-0.0255219	0.00803495	YES
ECM31	YBR176W	-0.0254814	0	YES
SOY1	YBR194W	-0.114837	0	YES
AGP1	YCL025C	-0.0300514	0	YES
HIS4	YCL030C	-0.0882455	0.0151053	YES
BUD31	YCR063W	-0.0849606	0	YES
HCM1	YCR065W	-0.0212701	0.00202931	YES
PTC1	YDL006W	-0.0318002	0.0417278	YES
	YDL211C	-0.0201554	0	YES
RCR2	YDR003W	-0.0282638	0	YES
	YDR020C	-0.0454807	0.0487167	YES
	YDR029W	-0.0228441	0.00116	YES
RAD28	YDR030C	-0.0208716	0.0212607	YES
(MIX14)	YDR031W	-0.0207127	0.00116	YES
PST2	YDR032C	-0.0251	0.00480448	YES
LYS14	YDR034C	-0.0268784	0.00546255	YES
ARO3	YDR035W	-0.0241722	0	YES
EHD3	YDR036C	-0.0227898	0	YES
	YDR042C	-0.0229568	0.00116	YES
TPS2	YDR074W	-0.105951	0	YES
	YDR109C	-0.0243747	0.0424918	YES
ALT2	YDR111C	-0.0952814	0	YES
ARO1	YDR127W	-0.024535	0.00285499	YES
AMD2	YDR242W	-0.0231154	0.00421611	YES
MNN10	YDR245W	-0.0403897	0	YES
	YDR269C	-0.0202085	0.00803495	YES
	YDR271C	-0.0211996	0.00285499	YES
PMP3	YDR276C	-0.071021	0.00602386	YES
SSD1	YDR293C	-0.0288695	0	YES
MSN5	YDR335W	-0.0269602	0.00421611	YES
TRP4	YDR354W	-0.0879555	0.012754	YES
VID21	YDR359C	-0.0263413	0.00360672	YES
SPT3	YDR392W	-0.0238112	0.0393264	YES
ADE8	YDR408C	-0.0750435	0.0199628	YES
PPM1	YDR435C	-0.0222126	0	YES
MFA1	YDR461W	-0.10126	0	YES
STP1	YDR463W	-0.0291892	0.00887563	YES
SDC1	YDR469W	-0.0270905	0	YES
SNF1	YDR477W	-0.090618	0	YES
FMP36	YDR493W	-0.021262	0.00480448	YES
PUF6	YDR496C	-0.0545121	0.0212607	YES
(KRE28)	YDR532C	-0.099232	0	YES
GIM4	YEL003W	-0.107424	0	YES
TOS9 (MIT1)	YEL007W	-0.0212028	0	YES
VAC8	YEL013W	-0.0386232	0.0209911	YES
(PXP1)	YEL020C	-0.0220332	0	YES
	YEL023C	-0.0439515	0	YES
	YEL059W	-0.0669342	0.0105685	YES	Linkage
PRB1	YEL060C	-0.133091	0	YES	Linkage
CIN8	YEL061C	-0.12644	0	YES	Linkage
CAN1	YEL063C	-0.0322738	0.00116	YES	Linkage
AVT2	YEL064C	-0.135339	0	YES	Linkage
SIT1	YEL065W	-0.0674288	0.00546255	YES	Linkage
MNN1	YER001W	-0.0206788	0.0288632	YES
BIM1	YER016W	-0.0587379	0.00116	YES
ISC1	YER019W	-0.0211118	0.0294075	YES
HIS1	YER055C	-0.122128	0	YES
CEM1	YER061C	-0.0251198	0	YES
RPS24A	YER074W	-0.0200753	0.0251765	YES
RMD7 (GET2)	YER083C	-0.068816	0	YES
TRP2	YER090W	-0.0868177	0.0113846	YES
	YER119C-A	-0.0586789	0.03257	YES
LPD1	YFL018C	-0.0319435	0	YES
UBP6	YFR010W	-0.0795631	0	YES
HIS2	YFR025C	-0.127202	0	YES
SAP155	YFR040W	-0.0372821	0.00202931	YES
	YGL007W	-0.049068	0.0219331	YES
MDM39	YGL020C	-0.0246033	0	YES
	YGL024W	-0.0949649	0	YES
PNC1	YGL037C	-0.0212448	0.00546255	YES
	YGL081W	-0.113984	0	YES
MAD1	YGL086W	-0.0274979	0.0187628	YES
MON1	YGL124C	-0.0394104	0.0391109	YES
SOH1	YGL127C	-0.140853	0	YES
ARO2	YGL148W	-0.0661029	0.0168703	YES
KEM1	YGL173C	-0.11998	0	YES
GCN1	YGL195W	-0.0236809	0.00202931	YES
CLG1	YGL215W	-0.0222277	0	YES
ADE5	YGL234W	-0.128737	0	YES
	YGL235W	-0.0244629	0	YES
MTO1	YGL236C	-0.0223017	0	YES
HAP2	YGL237C	-0.0337678	0	YES
RTG2	YGL252C	-0.133987	0	YES
HXK2	YGL253W	-0.0224657	0	YES
PEX31	YGR004W	-0.0202295	0	YES
	YGR125W	-0.0271921	0	YES
PRE9	YGR135W	-0.0322067	0.0168703	YES
BUB1	YGR188C	-0.110998	0	YES
SER2	YGR208W	-0.09835	0.00847964	YES
SMI1	YGR229C	-0.037098	0	YES
PHB2	YGR231C	-0.0216438	0	YES
PEX21	YGR239C	-0.0206204	0.0266292	YES
YAP1802	YGR241C	-0.0273177	0.0362606	YES
SLH1	YGR271W	0.0164751	0.0153835	YES
STE20	YHL007C	-0.0990514	0	YES
SNF6	YHL025W	-0.0927077	0.013949	YES
(OCA5)	YHL029C	-0.0215774	0.00202931	YES
GOS1	YHL031C	-0.0285742	0	YES
SOD2	YHR008C	-0.0300855	0.00116	YES
ARG4	YHR018C	-0.120359	0	YES
THR1	YHR025W	-0.139277	0	YES
SRB2	YHR041C	-0.115599	0	YES
HTD2	YHR067W	-0.026706	0	YES
NMD2	YHR077C	-0.0203205	0.00116	YES
COX23	YHR116W	-0.0299524	0	YES
ARP1	YHR129C	-0.0264744	0	YES
WSS1	YHR134W	-0.0273995	0.0245833	YES
	YHR151C	-0.0223209	0.0131724	YES
STB5	YHR178W	-0.0808607	0.00202931	YES
MDM31	YHR194W	-0.0612468	0.00887563	YES
CST6	YIL036W	-0.0232071	0.00602386	YES
COX5B	YIL111W	-0.0207078	0.00116	YES
HIS5	YIL116W	-0.134019	0	YES
KGD1	YIL125W	-0.118027	0	YES
FKH1	YIL131C	-0.0205391	0.0153835	YES
OM45	YIL136W	-0.0210598	0.0101198	YES
PAN6	YIL145C	-0.0281276	0	YES
	YIL158W	-0.0215295	0.0122788	YES
DAL81	YIR023W	-0.0810246	0	YES
VPS53	YJL029C	-0.107001	0	YES
MAD2	YJL030W	-0.0345108	0.00887563	YES
LAS21	YJL062W	-0.022213	0.00116	YES
PRY1	YJL079C	-0.0259751	0.00202931	YES
(GSM1)	YJL103C	-0.0244202	0.00202931	YES
RPE1	YJL121C	0.0199661	0.00887563	YES
TIF2	YJL138C	-0.0224743	0.00116	YES
	YJL175W	-0.123719	0	YES
	YJR039W	-0.0226806	0	YES
PTK2	YJR059W	-0.0238998	0.0113846	YES
TOR1	YJR066W	-0.0231064	0.00756603	YES
OPI3	YJR073C	-0.0231461	0.0215701	YES
IXR1	YKL032C	-0.0207362	0.00116	YES
OAR1	YKL055C	-0.0253147	0.00202931	YES
TEF4	YKL081W	-0.0208821	0.0240027	YES
CYT2	YKL087C	-0.0206408	0.0143599	YES
CTK1	YKL139W	-0.0629877	0.00887563	YES
SAC1	YKL212W	-0.120712	0	YES
VPS1	YKR001C	-0.0362877	0.0153835	YES
BAS1	YKR099W	-0.0886849	0	YES
	YLL007C	-0.0751334	0.0118439	YES
COX17	YLL009C	-0.0207794	0.00360672	YES
SPA2	YLL021W	-0.0223185	0	YES
UBI4	YLL039C	-0.0358905	0	YES
(LBD18)	YLL049W	-0.0221684	0	YES
YEH3	YLR020C	-0.0200967	0.0105685	YES
IZH3	YLR023C	-0.0200103	0.00421611	YES
	YLR036C	-0.0202725	0.00546255	YES
DAN2 (PAU23)	YLR037C	-0.0227233	0.00116	YES
COX12	YLR038C	-0.0284109	0	YES
RIC1	YLR039C	-0.032593	0.0118439	YES
SHM2	YLR058C	-0.0591187	0.0193832	YES
	YLR064W	-0.0215248	0.00602386	YES
	YLR114C	-0.0204117	0.00656939	YES
DCN1	YLR128W	-0.0211111	0.00703607	YES
ZRT2	YLR130C	-0.0201365	0.00202931	YES
SPE4	YLR146C	-0.0250451	0.00202931	YES
SWI6	YLR182W	-0.132855	0	YES
HCR1	YLR192C	-0.116711	0	YES
	YLR199C	-0.0552852	0.00803495	YES
YKE2	YLR200W	-0.0906902	0	YES
ENT2	YLR206W	-0.104935	0	YES	Linkage
PNP1	YLR209C	-0.0580395	0.0322898	YES	Linkage
	YLR211C	-0.11234	0	YES	Linkage
CRR1	YLR213C	-0.113918	0	YES	Linkage
FRE1	YLR214W	-0.0755322	0.00546255	YES	Linkage
	YLR217W	-0.049228	0.0452125	YES	Linkage
EST1	YLR233C	-0.0847762	0	YES
FAR10	YLR238W	-0.0267993	0.00480448	YES
LIP2	YLR239C	-0.0397073	0.00360672	YES
ARV1	YLR242C	-0.0270092	0	YES
SYM1	YLR251W	-0.0202864	0.00887563	YES
	YLR261C	-0.0723669	0	YES
YPT6	YLR262C	-0.042316	0.0217206	YES
RED1	YLR263W	-0.0207532	0.00480448	YES
	YLR279W	-0.0203555	0.00803495	YES
	YLR280C	-0.0217719	0.00360672	YES
(COQ11)	YLR290C	-0.0235106	0.00116	YES
RSC2	YLR357W	-0.116144	0	YES
VPS38	YLR360W	-0.0249413	0.00116	YES
ROM2	YLR371W	-0.0226665	0.00116	YES
REH1	YLR387C	-0.0247937	0	YES
ATP10	YLR393W	-0.0243098	0.00202931	YES
	YLR400W	-0.0220584	0	YES
CDC73	YLR418C	-0.0902235	0	YES
ECM30	YLR436C	-0.0251612	0.00202931	YES
YPT7	YML001W	-0.0539872	0	YES
YAP1	YML007W	-0.0212319	0.00202931	YES
ERG6	YML008C	-0.0767976	0.00360672	YES
OST6	YML019W	-0.0214733	0.00116	YES
	YML102C-A	-0.0231189	0.00116	YES
BUL2	YML111W	-0.0263066	0	YES
COX14	YML129C	-0.0541784	0.0131724	YES
	YMR003W	-0.0529132	0.0217206	YES
MVP1	YMR004W	-0.0217669	0.00202931	YES
BUB2	YMR055C	-0.0217785	0.00116	YES
TOM37	YMR060C	-0.0459512	0.00656939	YES
RCO1	YMR075W	-0.020454	0	YES
NAM7	YMR080C	-0.0211081	0	YES
(HFD1)	YMR110C	-0.0209105	0	YES
ASC1	YMR116C	-0.0219177	0	YES
(SHH3)	YMR118C	-0.0254384	0	YES
ASI1	YMR119W	-0.0210757	0.00285499	YES
RIM13	YMR154C	-0.107747	0	YES
CIK1	YMR198W	-0.0597621	0.0147636	YES
PFK2	YMR205C	-0.118336	0	YES
SKY1	YMR216C	-0.0251682	0	YES
	YMR269W	-0.0592518	0.0222074	YES
AEP2	YMR282C	-0.0258567	0	YES
JNM1	YMR294W	-0.0204151	0.00116	YES
DYN3	YMR299C	-0.02429	0	YES
ADE4	YMR300C	-0.128246	0	YES
UBP15	YMR304W	-0.0345888	0	YES
GAS1	YMR307W	-0.0346324	0	YES
PET8	YNL003C	-0.0215204	0.00116	YES
MSG5	YNL053W	-0.0209279	0.00421611	YES
YDJ1	YNL064C	-0.132569	0	YES
AQR1	YNL065W	-0.0204597	0	YES
MKS1	YNL076W	-0.0416675	0.00421611	YES
SWS2	YNL081C	-0.0215187	0.0113846	YES
RHO2	YNL090W	-0.0201667	0.00116	YES
WHI3	YNL197C	-0.0374339	0.0193832	YES
RTT106	YNL206C	-0.0231947	0	YES
PEX17	YNL214W	-0.0248101	0	YES
SIN4	YNL236W	-0.106353	0	YES
	YNL285W	-0.0200261	0.00480448	YES
CLA4	YNL298W	-0.0228541	0	YES
MCK1	YNL307C	-0.0355182	0.00202931	YES
PHA2	YNL316C	-0.111361	0	YES
LEM3	YNL323W	-0.0247168	0	YES
PEX6	YNL329C	-0.0205189	0	YES
CSE2	YNR010W	-0.0334812	0	YES
COQ2	YNR041C	-0.0272542	0	YES
HXT17	YNR072W	-0.0203283	0	YES
(COQ10)	YOL008W	-0.0253656	0	YES
TLG2	YOL018C	-0.0770187	0	YES
MDM38	YOL027C	-0.02202	0.00116	YES
RTG1	YOL067C	-0.0746362	0.00202931	YES
(DSC2)	YOL073C	-0.0204188	0.00285499	YES
IRA2	YOL081W	-0.121914	0	YES
(DUF1)	YOL087C	-0.0226071	0	YES
INO4	YOL108C	-0.0870639	0	YES
ZEO1	YOL109W	-0.0258435	0	YES
SHR5	YOL110W	-0.0222535	0.00202931	YES
TRF4	YOL115W	-0.0828838	0.00202931	YES
	YOL153C	-0.0237817	0.00116	YES
SLG1	YOR008C	-0.0210649	0.00116	YES
SHE4	YOR035C	-0.0258156	0	YES
STD1	YOR047C	-0.0206305	0	YES
YNG1	YOR064C	-0.0203612	0	YES
CYT1	YOR065W	-0.0283152	0	YES
ALG8	YOR067C	-0.0231855	0	YES
CAT5	YOR125C	-0.0410359	0	YES
SIA1	YOR137C	-0.0205435	0.00116	YES
(ALE1)	YOR175C	-0.0207658	0	YES
SER1	YOR184W	-0.0818048	0	YES
SLK19	YOR195W	-0.0204358	0.00656939	YES
LIP5	YOR196C	-0.0294117	0	YES
PTP2	YOR208W	-0.0202599	0	YES
NPT1	YOR209C	-0.024912	0	YES
(SPR2)	YOR214C	-0.0216879	0	YES
	YOR215C	-0.0302411	0	YES
RUD3	YOR216C	-0.0345795	0	YES
MCT1	YOR221C	-0.0491355	0	YES
	YOR225W	-0.0216123	0	YES
ISU2	YOR226C	-0.0215978	0.00116	YES
(HER1)	YOR227W	-0.0210908	0.00202931	YES
(MCP1)	YOR228C	-0.0231937	0	YES
WTM2	YOR229W	-0.023238	0	YES
WTM1	YOR230W	-0.0267649	0	YES
MKK1	YOR231W	-0.0227814	0.00285499	YES
KIN4	YOR233W	-0.0244686	0	YES
RPL33B	YOR234C	-0.0216578	0.00421611	YES
(IRC13)	YOR235W	-0.0227203	0	YES
HES1	YOR237W	-0.025079	0.00116	YES
	YOR238W	-0.0240682	0	YES
ABP140	YOR239W	-0.0227648	0.00116	YES
PUS7	YOR243C	-0.0238991	0	YES
SRL1	YOR247W	-0.0253166	0	YES
(TUM1)	YOR251C	-0.0240706	0	YES
RBF17 (TMS16)	YOR252W	-0.0239461	0	YES
NAT5	YOR253W	-0.0227936	0.00285499	YES
OSW1	YOR255W	-0.0226104	0.00421611	YES
	YOR263C	-0.0247597	0	YES
RBL2	YOR265W	-0.021979	0.00116	YES
PNT1	YOR266W	-0.0265772	0	YES
HRK1	YOR267C	-0.0245363	0	YES
	YOR268C	-0.0259684	0	YES
PAC1	YOR269W	-0.029652	0	YES
VPH1	YOR270C	-0.0371354	0	YES
(FSF1)	YOR271C	-0.0209376	0.00360672	YES
TPO4	YOR273C	-0.0214563	0.00656939	YES
MOD5	YOR274W	-0.0263604	0.00202931	YES
CAF20	YOR276W	-0.0223336	0	YES
	YOR277C	-0.0271428	0	YES
RFM1	YOR279C	-0.0260064	0	YES
FSH3	YOR280C	-0.0262122	0	YES
	YOR283W	-0.02658	0	YES
HUA2	YOR284W	-0.0221327	0.00202931	YES
(RDL1)	YOR285W	-0.0260406	0	YES
	YOR289W	-0.0214808	0	YES
	YOR296W	-0.0244779	0	YES
TIM18	YOR297C	-0.0234411	0.00480448	YES
MBF1	YOR298C-A	-0.0295545	0	YES
BUD7	YOR299W	-0.0213533	0.00116	YES
FAA1	YOR317W	-0.0259191	0	YES
GNT1	YOR320C	-0.0219937	0	YES
PMT3	YOR321W	-0.020173	0.00202931	YES
	YOR322C	-0.0210137	0.00421611	YES
FRT1	YOR324C	-0.0236214	0.00285499	YES
SNC2	YOR327C	-0.0268666	0	YES
MRS2	YOR334W	-0.0271671	0	YES
TEA1	YOR337W	-0.0229396	0	YES
	YOR338W	-0.0200211	0.00202931	YES
UBC11	YOR339C	-0.0204742	0.00202931	YES
	YOR342C	-0.0229105	0	YES
	YOR343C	-0.0213112	0	YES
TYE7	YOR344C	-0.0247107	0	YES
REV1	YOR346W	-0.0235688	0	YES
PYK2	YOR347C	-0.0247521	0	YES
MNE1	YOR350C	-0.0327161	0	YES
MEK1	YOR351C	-0.0251797	0	YES
(TFB6)	YOR352W	-0.0228446	0	YES
MSC6	YOR354C	-0.0261576	0	YES
GDS1	YOR355W	-0.0245725	0	YES
(CIR2)	YOR356W	-0.025741	0	YES
GRD19 (SNX3)	YOR357C	-0.024055	0	YES
HAP5	YOR358W	-0.0531003	0	YES
PDE2	YOR360C	-0.0296648	0	YES
PIP2	YOR363C	-0.0200219	0.017168	YES
	YOR364W	-0.0234309	0	YES
	YOR365C	-0.0229118	0.00116	YES
	YOR366W	-0.0264299	0.00116	YES
SCP1	YOR367W	-0.024116	0	YES
GPB1	YOR371C	-0.0205653	0.00116	YES
ALD4	YOR374W	-0.0242963	0	YES
	YOR376W	-0.0388096	0	YES
ATF1	YOR377W	-0.0277716	0	YES
(AMF1)	YOR378W	-0.0222561	0	YES
	YOR379C	-0.0264588	0	YES
FRE3	YOR381W	-0.0249246	0.00116	YES
FIT3	YOR383C	-0.0227587	0.00116	YES
FRE5	YOR384W	-0.0269624	0	YES
	YOR385W	-0.0237485	0	YES
PHR1	YOR386W	-0.0264217	0	YES
HAT1	YPL001W	-0.0253833	0	YES
ULA1	YPL003W	-0.0220036	0	YES
LSP1	YPL004C	-0.0251629	0	YES
CHL1	YPL008W	-0.0280853	0	YES
VTC3	YPL019C	-0.0207037	0.00480448	YES
ECM23	YPL021W	-0.0223346	0	YES
MET12	YPL023C	-0.0215993	0.00116	YES
NCE4	YPL024W	-0.0233268	0.00202931	YES
	YPL041C	-0.0232924	0.00803495	YES
LEE1	YPL054W	-0.0256403	0	YES
LGE1	YPL055C	-0.0302422	0.00116	YES
(LCL1)	YPL056C	-0.0214226	0	YES
SUR1	YPL057C	-0.0202856	0.0276408	YES
PDR12	YPL058C	-0.022944	0	YES
LPE10 (MFM1)	YPL060W	-0.02324	0.00116	YES
ALD6	YPL061W	-0.0237924	0	YES
(RGL1)	YPL066W	-0.021498	0.00116	YES
	YPL067C	-0.0209465	0	YES
	YPL068C	-0.022072	0	YES
BTS1	YPL069C	-0.0209092	0.0266292	YES
MUK1	YPL070W	-0.0258015	0	YES
	YPL071C	-0.027619	0	YES
UBP16	YPL072W	-0.0214158	0.00421611	YES
YTA6	YPL074W	-0.0205894	0.00202931	YES
YDC1	YPL087W	-0.0207385	0	YES
	YPL088W	-0.0237708	0	YES
RLM1	YPL089C	-0.0239309	0	YES
RPS6A	YPL090C	-0.0284158	0	YES
GLR1	YPL091W	-0.0320596	0	YES
SSU1	YPL092W	-0.0260505	0	YES
(EEB1)	YPL095C	-0.0244173	0	YES
PNG1	YPL096W	-0.028264	0.00116	YES
(MGR2)	YPL098C	-0.0281747	0	YES
FMP14	YPL099C	-0.0241341	0	YES
ATG21	YPL100W	-0.0222025	0	YES
FMP30	YPL103C	-0.0259933	0	YES
	YPL105C	-0.0284229	0	YES
SSE1	YPL106C	-0.125536	0	YES
	YPL107W	-0.0278251	0	YES
	YPL108W	-0.0261648	0	YES
	YPL109C	-0.0246349	0.00116	YES
	YPL110C	-0.0202839	0.0153835	YES
PEX25	YPL112C	-0.0284136	0	YES
	YPL113C	-0.0230167	0	YES
	YPL114W	-0.0260836	0	YES
BEM3	YPL115C	-0.0234999	0	YES
HOS3	YPL116W	-0.0239443	0	YES
DBP1	YPL119C	-0.025869	0	YES
VPS30	YPL120W	-0.0319169	0	YES
RNY1	YPL123C	-0.0247965	0.00202931	YES
KAP120	YPL125W	-0.0332869	0	YES
HHO1	YPL127C	-0.0237851	0.00480448	YES
SPO19	YPL130W	-0.0265005	0	YES
RDS2	YPL133C	-0.0231909	0	YES
ODC1	YPL134C	-0.0203085	0.00360672	YES
ISU1	YPL135W	-0.0281891	0	YES
(GIP3)	YPL137C	-0.0207702	0	YES
SPP1	YPL138C	-0.0229049	0	YES
RRD2	YPL152W	-0.0240316	0	YES
(AIM44)	YPL158C	-0.0261692	0	YES
SET6	YPL165C	-0.02677	0	YES
	YPL166W	-0.0266863	0	YES
REV3	YPL167C	-0.0232203	0	YES
(MRX4)	YPL168W	-0.0214247	0.00202931	YES
DAP1	YPL170W	-0.0264533	0.00285499	YES
COX10	YPL172C	-0.0219311	0.00116	YES
NIP100	YPL174C	-0.0206634	0	YES
PPQ1	YPL179W	-0.0209623	0.00202931	YES
TCO89	YPL180W	-0.0924451	0	YES
	YPL183C	-0.0207069	0.00933043	YES
(MRN1)	YPL184C	-0.0283447	0.00116	YES
	YPL185W	-0.0226741	0.00116	YES
UIP4	YPL186C	-0.0253997	0	YES
MF(ALPHA)1	YPL187W	-0.0231394	0	YES
GUP2	YPL189W	-0.025931	0	YES
(MIY1)	YPL191C	-0.025154	0	YES
PRM3	YPL192C	-0.0266622	0	YES
DDC1	YPL194W	-0.0212181	0	YES
OXR1	YPL196W	-0.0233148	0	YES
RPL7B	YPL198W	-0.0263165	0	YES
	YPL199C	-0.0272699	0	YES
CSM4	YPL200W	-0.0240407	0	YES
(YIG1)	YPL201C	-0.0211652	0.00116	YES
AFT2	YPL202C	-0.0202128	0.00202931	YES
TPK2	YPL203W	-0.0244919	0	YES
	YPL205C	-0.0271655	0	YES
(PGC1)	YPL206C	-0.0228819	0	YES
(TYW1)	YPL207W	-0.027451	0	YES
(RKM1)	YPL208W	-0.0266681	0	YES
	YPL216W	-0.0257011	0.00116	YES
PCL8	YPL219W	-0.0223338	0	YES
RPL1A	YPL220W	-0.0219782	0	YES
BOP1 (FLC1)	YPL221W	-0.0266827	0	YES
FMP40	YPL222W	-0.0261875	0	YES
GRE1	YPL223C	-0.0246202	0	YES
MMT2	YPL224C	-0.0237023	0	YES
	YPL225W	-0.0245297	0	YES
ALG5	YPL227C	-0.0200492	0.0174787	YES
(USV1)	YPL230W	-0.0241719	0.00360672	YES
(ENV7)	YPL236C	-0.0242537	0	YES
HSP82	YPL240C	-0.0258783	0	YES
CIN2	YPL241C	-0.0244993	0	YES
VIK1	YPL253C	-0.0251517	0	YES
	YPL257W	-0.0237766	0	YES
REC8	YPR007C	-0.0231898	0.00360672	YES
RLF2	YPR018W	-0.0212848	0.00116	YES
AGC1	YPR021C	-0.0225667	0.00285499	YES
EAF3	YPR023C	-0.0239688	0	YES
ATH1	YPR026W	-0.0269559	0	YES
	YPR027C	-0.0261336	0	YES
YOP1	YPR028W	-0.0238313	0.00202931	YES
ERV2	YPR037C	-0.0250913	0	YES
(IRC16)	YPR038W	-0.0222291	0.00421611	YES
	YPR039W	-0.0220014	0	YES
TIP41	YPR040W	-0.0223621	0.00202931	YES
PUF2	YPR042C	-0.0296902	0	YES
SMK1	YPR054W	-0.0225261	0	YES
BRR1	YPR057W	-0.022866	0.00285499	YES
YMC1	YPR058W	-0.0238745	0	YES
	YPR059C	-0.0241047	0.00202931	YES
ARO7	YPR060C	-0.0737531	0.0240027	YES
UBA3	YPR066W	-0.0238001	0.0219331	YES
HOS1	YPR068C	-0.0202247	0.00285499	YES
SPE3	YPR069C	-0.0258429	0	YES
MED1	YPR070W	-0.0241847	0.0174787	YES
	YPR071W	-0.0203356	0.00703607	YES
LTP1	YPR073C	-0.0216711	0.0153835	YES
TKL1	YPR074C	-0.0437095	0	YES
MSS18	YPR134W	-0.0262724	0.00285499	YES
KAR3	YPR141C	-0.0911602	0	YES
ASN1	YPR145W	-0.021245	0.00656939	YES
	YPR146C	-0.0203616	0.00421611	YES
	YPR148C	-0.0220278	0.00202931	YES
NCE102	YPR149W	-0.0277642	0	YES
	YPR150W	-0.0260324	0	YES
	YPR157W	-0.0211833	0.00285499	YES
(CUR1)	YPR158W	-0.0219182	0.00202931	YES
MMS1	YPR164W	-0.026848	0.00116	YES
MET16	YPR167C	-0.0200584	0	YES
	YPR170C	-0.0245002	0.00116	YES
BSP1	YPR171W	-0.0218294	0	YES
HDA3	YPR179C	-0.0209528	0.00116	YES
MLC2	YPR188C	-0.0266719	0	YES
SKI3	YPR189W	-0.0262731	0.00116	YES
QCR2	YPR191W	-0.0413775	0	YES
AQY1	YPR192W	-0.0256929	0	YES
HPA2	YPR193C	-0.0220463	0.00116	YES
ARR1	YPR199C	-0.0212353	0.00480448	YES
ARR2	YPR200C	-0.0237927	0.00116	YES
ARR3	YPR201W	-0.0212055	0.00116	YES
	YAL004W	0.00410089	0.514284	NO
SSA1	YAL005C	0.000102218	0.986554	NO
ERP2	YAL007C	-0.00364082	0.575833	NO
FUN14	YAL008W	-0.00450937	0.463405	NO
SWC3	YAL011W	-0.00691844	0.254114	NO
DEP1	YAL013W	-0.0023104	0.762079	NO
SYN8	YAL014C	0.00244196	0.715789	NO
NTG1	YAL015C	0.00245496	0.712634	NO
PSK1	YAL017W	-0.0101151	0.138996	NO
	YAL018C	-0.000455239	0.957383	NO
FUN30	YAL019W	0.00396764	0.613006	NO
ATS1	YAL020C	-0.00702645	0.306967	NO
FUN26	YAL022C	-0.0039806	0.529989	NO
PMT2	YAL023C	-0.0100176	0.124654	NO
DRS2	YAL026C	-0.0121661	0.100811	NO
	YAL027W	-0.0040756	0.518056	NO
FRT2	YAL028W	0.00107364	0.897217	NO
MYO4	YAL029C	0.000982386	0.905774	NO
SNC1	YAL030W	-0.00187649	0.770553	NO
FUN21	YAL031C	-0.0054193	0.36713	NO
FUN19	YAL034C	0.00887292	0.17648	NO
RBG1	YAL036C	-0.00125044	0.903816	NO
	YAL037W	-0.00356449	0.601096	NO
CLN3	YAL040C	-0.00202976	0.785759	NO
ERV46	YAL042W	-0.00751542	0.297736	NO
	YAL043C-A	-0.00637095	0.397325	NO
	YAL045C	-0.00423726	0.536562	NO
	YAL046C	-0.0120994	0.104783	NO
GEM1	YAL048C	-0.014244	0.0270667	NO
	YAL049C	-0.00183444	0.778466	NO
OAF1	YAL051W	0.000964735	0.882268	NO
	YAL053W	-0.0015307	0.823444	NO
ACS1	YAL054C	-0.0107819	0.0767427	NO
PEX22	YAL055W	-0.00402038	0.536219	NO
GPB2	YAL056W	-0.00122745	0.90874	NO
	YAL058C-A	-0.00122943	0.862583	NO
CNE1	YAL058W	0.00104022	0.899131	NO
ECM1	YAL059W	-0.00162482	0.816071	NO
BDH1	YAL060W	-0.00443339	0.526569	NO
	YAL061W	-0.00547984	0.368599	NO
GDH3	YAL062W	-0.0080183	0.183006	NO
	YAL064C-A	-0.00246596	0.719504	NO
	YAL065C	-0.00160534	0.8163	NO
	YAL066W	-0.00365734	0.60184	NO
SEO1	YAL067C	-0.000829416	0.927462	NO
	YAL068C	0.000541734	0.95839	NO
ERP1	YAR002C-A	0.000465937	0.957564	NO
NUP60	YAR002W	-0.00426157	0.546614	NO
BUD14	YAR014C	-0.00304487	0.647376	NO
KIN3	YAR018C	-0.00326385	0.630962	NO
PAU7	YAR020C	-0.000634088	0.929329	NO
	YAR023C	-0.00340008	0.60901	NO
UIP3	YAR027W	-0.00189875	0.807629	NO
	YAR028W	-0.000187779	0.9872	NO
	YAR029W	0.00113555	0.929329	NO
	YAR030C	0.00607784	0.4046	NO
PRM9	YAR031W	-0.00441254	0.540226	NO
YAT1	YAR035W	-0.00905138	0.224471	NO
	YAR037W	-0.00216385	0.772961	NO
	YAR040C	-0.00379646	0.55731	NO
SWH1	YAR042W	0.00192398	0.805657	NO
	YAR043C	-0.00143456	0.861301	NO
OSH1	YAR044W	0.000728435	0.924846	NO
	YAR047C	0.00097361	0.899647	NO
FLO1	YAR050W	0.0115478	0.254249	NO
ECM15	YBL001C	0.0083365	0.35043	NO
HTA2	YBL003C	0.00502407	0.599365	NO
PDR3	YBL005W	-0.00224378	0.800314	NO
SLA1	YBL007C	0.00134296	0.873755	NO
HIR1	YBL008W	-0.00467193	0.577774	NO
	YBL009W	0.00283439	0.68702	NO
	YBL010C	0.00569879	0.378789	NO
SCT1	YBL011W	0.00599933	0.375993	NO
FMT1	YBL013W	0.00921547	0.262932	NO
ACH1	YBL015W	-0.0023244	0.751688	NO
FUS3	YBL016W	0.0104773	0.0764154	NO
PEP1	YBL017C	0.000189652	0.975686	NO
APN2	YBL019W	0.00363141	0.563019	NO
HAP3	YBL021C	-0.00770731	0.465469	NO
NCL1	YBL024W	-0.00327733	0.626138	NO
RPL19B	YBL027W	-3.64e-17	0.99779	NO
	YBL028C	-0.00674976	0.295602	NO
	YBL029W	-0.00781575	0.189188	NO
SHE1	YBL031W	-0.00403379	0.555284	NO
HEK2	YBL032W	-0.000622838	0.940614	NO
	YBL036C	0.0126279	0.0496646	NO
APL3	YBL037W	-0.00122521	0.878281	NO
URA7	YBL039C	-0.00470901	0.476268	NO
FUI1	YBL042C	-0.000870663	0.910088	NO
ECM13	YBL043W	-0.00698546	0.316309	NO
	YBL046W	-0.00575247	0.35417	NO
EDE1	YBL047C	-0.00573434	0.375993	NO
	YBL048W	-0.0036011	0.585207	NO
MOH1	YBL049W	-0.00191309	0.777536	NO
PIN4	YBL051C	-0.0139219	0.113793	NO
SAS3	YBL052C	-0.00552695	0.364361	NO
	YBL053W	0.0116224	0.105646	NO
	YBL054W	-0.00159226	0.849846	NO
	YBL055C	-0.00176113	0.815283	NO
PTC3	YBL056W	-0.00405632	0.556107	NO
PTH2	YBL057C	-0.00338565	0.597075	NO
	YBL059W	-0.00363614	0.620048	NO
	YBL060W	-0.00624914	0.350538	NO
SKT5	YBL061C	-0.00994988	0.089982	NO
	YBL062W	-0.00456402	0.453375	NO
KIP1	YBL063W	-0.00394045	0.539296	NO
PRX1	YBL064C	-0.00463937	0.4375	NO
	YBL065W	0.00572579	0.452228	NO
SEF1	YBL066C	0.00126436	0.918745	NO
UBP13	YBL067C	-0.00872829	0.393549	NO
PRS4	YBL068W	-0.00408926	0.592291	NO
AST1	YBL069W	-0.00417737	0.537589	NO
	YBL070C	-0.00483984	0.479107	NO
	YBL071C	-0.00658666	0.305734	NO
RPS8A	YBL072C	-0.0170875	0.0626795	NO
SSA3	YBL075C	-0.0064972	0.288643	NO
ATG8	YBL078C	-0.00581049	0.389992	NO
NUP170	YBL079W	-0.00453265	0.47699	NO
	YBL081W	0.00686938	0.379585	NO
RHK1	YBL082C	-0.0063859	0.359612	NO
	YBL083C	-0.000714915	0.924934	NO
BOI1	YBL085W	-0.00211684	0.796503	NO
	YBL086C	-0.00585247	0.396601	NO
RPL23A	YBL087C	-0.00520683	0.478878	NO
TEL1	YBL088C	-0.00681848	0.263484	NO
AVT5	YBL089W	-0.00609832	0.36234	NO
MAP2	YBL091C	-0.00241462	0.712825	NO
SCS22	YBL091C-A	-0.00436001	0.497171	NO
	YBL094C	-0.0170396	0.0278751	NO
	YBL095W	0.00885841	0.161333	NO
	YBL096C	-0.00306204	0.704319	NO
BNA4	YBL098W	0.00344368	0.654658	NO
	YBL100C	0.00133292	0.896603	NO
ECM21	YBL101C	-0.0024632	0.775562	NO
SFT2	YBL102W	0.000383244	0.960566	NO
	YBL104C	-0.00505518	0.50787	NO
SRO77	YBL106C	-0.000287369	0.973707	NO
	YBL107C	0.0019465	0.800329	NO
NTH2	YBR001C	0.00232209	0.761805	NO
RCR1	YBR005W	0.015637	0.0656294	NO
UGA2	YBR006W	0.00923592	0.348127	NO
DSF2	YBR007C	0.00717723	0.493702	NO
FLR1	YBR008C	-0.00270808	0.75999	NO
HHF1	YBR009C	0.000247857	0.977374	NO
HHT1	YBR010W	0.0043869	0.565231	NO
	YBR012C	-0.000104935	0.992305	NO
	YBR013C	-0.00508022	0.448721	NO
	YBR014C	0.00401228	0.617496	NO
MNN2	YBR015C	-0.0017291	0.829961	NO
	YBR016W	0.00593437	0.43617	NO
GAL7	YBR018C	0.00616973	0.3302	NO
GAL10	YBR019C	-0.00300466	0.64948	NO
GAL1	YBR020W	-0.00206582	0.703006	NO
POA1	YBR022W	-0.00404335	0.552743	NO
CHS3	YBR023C	-0.00479236	0.41195	NO
SCO2	YBR024W	-0.00573325	0.343655	NO
	YBR025C	-0.00610455	0.296467	NO
	YBR027C	-0.00220756	0.734544	NO
	YBR028C	-0.00502765	0.414871	NO
	YBR030W	-0.00960361	0.102059	NO
RPL4A	YBR031W	0.00269897	0.686743	NO
	YBR032W	0.000723097	0.928552	NO
EDS1	YBR033W	0.00746119	0.252578	NO
HMT1	YBR034C	-0.00867194	0.285344	NO
FIG1	YBR040W	-0.00259991	0.70077	NO
FAT1	YBR041W	-0.00614596	0.361409	NO
	YBR042C	-0.00600887	0.411944	NO
QDR3	YBR043C	-0.0109421	0.0874833	NO
TCM62	YBR044C	-0.00103699	0.873755	NO
GIP1	YBR045C	-0.00223281	0.719728	NO
ZTA1	YBR046C	0.005814	0.432022	NO
FMP23	YBR047W	0.00177057	0.835112	NO
RPS11B	YBR048W	0.00773483	0.352014	NO
REG2	YBR050C	-0.00254345	0.695532	NO
	YBR051W	-0.00507816	0.439483	NO
	YBR052C	-0.00697692	0.307011	NO
	YBR053C	-0.00285314	0.704319	NO
YRO2	YBR054W	-0.00175307	0.803676	NO
	YBR056W	-0.00122667	0.859691	NO
MUM2	YBR057C	0.0102331	0.14625	NO
UBP14	YBR058C	-0.00682616	0.352463	NO
AKL1	YBR059C	0.00461813	0.531182	NO
TRM7	YBR061C	-0.00532617	0.417066	NO
	YBR062C	-0.00241861	0.763246	NO
	YBR063C	-0.00419035	0.542728	NO
	YBR064W	-0.0035714	0.597075	NO
ECM2	YBR065C	-0.00790057	0.217949	NO
NRG2	YBR066C	-0.00327555	0.640569	NO
BAP2	YBR068C	-0.0116307	0.184384	NO
TAT1	YBR069C	-0.00179577	0.803112	NO
	YBR071W	-0.00706282	0.27815	NO
HSP26	YBR072W	-0.00279453	0.728937	NO
RDH54	YBR073W	-0.000220541	0.977493	NO
	YBR074W	-0.000601428	0.951289	NO
	YBR075W	-0.00878542	0.159263	NO
ECM8	YBR076W	-0.000713167	0.927462	NO
UBC4	YBR082C	-0.0145148	0.100947	NO
TEC1	YBR083W	-0.0131473	0.0242714	NO
RPL19A	YBR084C-A	-0.00533373	0.533188	NO
MIS1	YBR084W	-0.00534488	0.414866	NO
	YBR090C	-0.00204611	0.773117	NO
	YBR090C-A	0.000639614	0.938153	NO
PHO3	YBR092C	-0.00550672	0.454928	NO
PHO5	YBR093C	-0.00841692	0.223047	NO
	YBR094W	-0.00345826	0.604259	NO
RXT2	YBR095C	-0.0136393	0.0209911	NO
MMS4	YBR098W	-0.00427618	0.538614	NO
	YBR099C	-0.00856475	0.194831	NO
	YBR100W	-0.00415673	0.541338	NO
FES1	YBR101C	-0.00249105	0.751661	NO
SIF2	YBR103W	-0.0072807	0.360067	NO
YMC2	YBR104W	-0.00124422	0.891619	NO
VID24	YBR105C	0.017205	0.0894765	NO
PHO88	YBR106W	-0.0115005	0.0872949	NO
IML3	YBR107C	0.00265802	0.741345	NO
	YBR108W	0.00173863	0.861619	NO
YSA1	YBR111C	-0.0072243	0.319281	NO
	YBR113W	-0.0060638	0.360378	NO
RAD16	YBR114W	-0.00355042	0.579705	NO
LYS2	YBR115C	0.000455629	0.961923	NO
	YBR116C	0.00641962	0.467197	NO
TEF2	YBR118W	-0.0109106	0.17575	NO
MUD1	YBR119W	0.0049298	0.50795	NO
GRS1	YBR121C	-0.0115713	0.0493933	NO
MRPL36	YBR122C	0.0113776	0.0580785	NO
PTC4	YBR125C	0.00912964	0.128173	NO
ATG14	YBR128C	-0.000383773	0.956192	NO
OPY1	YBR129C	-0.00478069	0.440667	NO
SHE3	YBR130C	-0.00408605	0.485317	NO
AGP2	YBR132C	-0.00554243	0.356653	NO
	YBR134W	-0.00342951	0.598257	NO
	YBR137W	-0.00309952	0.612426	NO
HDR1	YBR138C	-0.00463427	0.450938	NO
	YBR139W	0.00918729	0.147177	NO
	YBR141C	-0.00534655	0.473735	NO
	YBR144C	0.0051572	0.458691	NO
ADH5	YBR145W	-0.000809158	0.916984	NO
MRPS9	YBR146W	-0.00622644	0.378938	NO
	YBR147W	0.00241961	0.711643	NO
YSW1	YBR148W	-0.00405301	0.516273	NO
ARA1	YBR149W	-0.00734993	0.23507	NO
TBS1	YBR150C	-0.00311501	0.608133	NO
APD1	YBR151W	0.00140078	0.852889	NO
SLI15	YBR156C	-0.00258157	0.70962	NO
ICS2	YBR157C	0.0054122	0.432022	NO
AMN1	YBR158W	-0.00121951	0.893171	NO
	YBR159W	0.000412715	0.95178	NO
CSH1	YBR161W	0.001193	0.878281	NO
TOS1	YBR162C	-0.00300016	0.66864	NO
YSY6	YBR162W-A	-0.00332269	0.65216	NO
ARL1	YBR164C	-0.00668531	0.424324	NO
UBS1	YBR165W	-0.00605603	0.306593	NO
TYR1	YBR166C	-0.00145722	0.855485	NO
PEX32	YBR168W	0.00820788	0.210064	NO
SSE2	YBR169C	-0.00601081	0.305137	NO
NPL4	YBR170C	0.0072489	0.355315	NO
SEC66	YBR171W	-0.0068745	0.285555	NO
SMY2	YBR172C	-0.000723997	0.924479	NO
SWD3	YBR175W	-0.0153379	0.100825	NO
EHT1	YBR177C	-0.00210568	0.781432	NO
	YBR178W	-0.00702482	0.25821	NO
DTR1	YBR180W	-0.00517098	0.414866	NO
RPS6B	YBR181C	0.00267842	0.755495	NO
SMP1	YBR182C	0.000125807	0.985907	NO
YPC1	YBR183W	0.00734075	0.270273	NO
	YBR184W	-0.00103462	0.921842	NO
MBA1	YBR185C	-0.00737422	0.368599	NO
PCH2	YBR186W	-0.000572873	0.952797	NO
	YBR187W	-0.00590032	0.344453	NO
NTC20	YBR188C	-0.00634872	0.330131	NO
RPS9B	YBR189W	-0.0582852	0.0670965	NO
MSI1	YBR195C	-0.00935751	0.148813	NO
	YBR197C	-0.00185598	0.790294	NO
KTR4	YBR199W	-0.00883226	0.170181	NO
BEM1	YBR200W	-0.00591194	0.445687	NO
DER1	YBR201W	0.000335772	0.981448	NO
COS111	YBR203W	-0.00118945	0.885848	NO
	YBR204C	-0.00712341	0.318899	NO
KTR3	YBR205W	-0.00401632	0.536843	NO
	YBR206W	-0.0102146	0.123392	NO
FTH1	YBR207W	-0.00963661	0.121524	NO
DUR1	YBR208C	-0.00367363	0.615322	NO
	YBR209W	-0.0019231	0.78275	NO
ERV15	YBR210W	-0.00594099	0.377889	NO
NGR1	YBR212W	-0.0062504	0.343271	NO
MET8	YBR213W	0.0154723	0.0825098	NO
SDS24	YBR214W	0.00547816	0.516047	NO
HPC2	YBR215W	0.00104994	0.906787	NO
YBP1	YBR216C	0.00060855	0.952124	NO
ATG12	YBR217W	-0.00728067	0.309509	NO
PYC2	YBR218C	-0.00808476	0.277435	NO
	YBR219C	-0.00494747	0.506093	NO
	YBR220C	-0.00158482	0.849298	NO
PDB1	YBR221C	-0.00849319	0.261636	NO
PCS60	YBR222C	0.00557061	0.437765	NO
TDP1	YBR223C	0.00352537	0.600038	NO
	YBR224W	0.00538824	0.427448	NO
	YBR225W	-0.000166579	0.988219	NO
	YBR226C	-0.00320907	0.624033	NO
MCX1	YBR227C	-0.0139497	0.022767	NO
SLX1	YBR228W	-0.00884047	0.136479	NO
ROT2	YBR229C	-0.0151972	0.0101198	NO
	YBR230C	-0.00299896	0.624689	NO
SWC5	YBR231C	-0.000981635	0.896603	NO
	YBR232C	-0.00520727	0.423499	NO
PBP2	YBR233W	-0.00030418	0.964501	NO
	YBR235W	-0.000273746	0.961923	NO
	YBR238C	0.0029051	0.683271	NO
	YBR239C	-0.00222104	0.734723	NO
THI2	YBR240C	-0.00129657	0.868344	NO
	YBR241C	-0.00406161	0.54452	NO
	YBR242W	-0.00682434	0.262379	NO
GPX2	YBR244W	-0.00719646	0.28381	NO
ISW1	YBR245C	-0.0150446	0.00974071	NO
	YBR246W	-0.00776233	0.202236	NO
HIS7	YBR248C	-0.0716037	0.0890068	NO
ARO4	YBR249C	-0.00481044	0.497493	NO
	YBR250W	-0.00399412	0.54103	NO
	YBR255W	-0.00490269	0.488529	NO
SHG1	YBR258C	0.00140579	0.856458	NO
	YBR259W	-0.00323363	0.621629	NO
RGD1	YBR260C	-0.00724904	0.321407	NO
	YBR261C	-0.00497777	0.496463	NO
FMP51	YBR262C	-0.00644481	0.302454	NO
SHM1	YBR263W	-0.00455704	0.504612	NO
YPT10	YBR264C	-0.00631777	0.322355	NO
	YBR266C	-0.0101073	0.139612	NO
REI1	YBR267W	-0.000427806	0.958853	NO
FMP21	YBR269C	-0.00279626	0.704319	NO
BIT2	YBR270C	0.000778879	0.923206	NO
	YBR271W	0.00358831	0.595408	NO
HSM3	YBR272C	-0.0112767	0.101246	NO
UBX7	YBR273C	-0.00494272	0.483851	NO
CHK1	YBR274W	-0.00607925	0.423779	NO
RIF1	YBR275C	-0.00887542	0.184358	NO
PPS1	YBR276C	-0.00629758	0.350538	NO
	YBR277C	-0.0107897	0.0802712	NO
DPB3	YBR278W	-0.00486179	0.451448	NO
	YBR280C	-0.00786428	0.258079	NO
	YBR281C	-0.00621282	0.422271	NO
SSH1	YBR283C	-0.00596622	0.296719	NO
	YBR284W	-0.00626066	0.352463	NO
	YBR285W	0.00247646	0.733203	NO
APE3	YBR286W	-0.00267556	0.711797	NO
ZSP1	YBR287W	-0.00580781	0.404576	NO
APM3	YBR288C	-0.0051088	0.424597	NO
SNF5	YBR289W	-0.0449384	0.210505	NO
BSD2	YBR290W	-0.00889646	0.197791	NO
CTP1	YBR291C	-0.00736923	0.311491	NO
	YBR292C	-0.00541187	0.472446	NO
VBA2	YBR293W	-0.000551443	0.957745	NO
SUL1	YBR294W	-0.00375018	0.563019	NO
PCA1	YBR295W	-0.00638333	0.378938	NO
PHO89	YBR296C	0.00112305	0.881118	NO
MAL33	YBR297W	0.000723679	0.931708	NO
MAL31	YBR298C	-0.00753385	0.255343	NO
MAL32	YBR299W	-0.0121086	0.0688542	NO
	YBR300C	-0.00363285	0.595964	NO
DAN3	YBR301W	-0.00497196	0.423642	NO
RER1	YCL001W	-0.00415561	0.549094	NO
	YCL001W-A	-0.00171311	0.804723	NO
	YCL002C	-0.00212161	0.791562	NO
	YCL006C	-0.00218557	0.811064	NO
ILV6	YCL009C	0.00530419	0.46162	NO
SGF29	YCL010C	-0.0167241	0.0143599	NO
GBP2	YCL011C	0.000960505	0.902612	NO
	YCL012W	0.00152376	0.843428	NO
	YCL013W	0.00379389	0.578096	NO
BUD3	YCL014W	0.00132224	0.857539	NO
DCC1	YCL016C	-0.00448126	0.458042	NO
	YCL022C	0.000490832	0.954393	NO
	YCL023C	0.00831372	0.285766	NO
KCC4	YCL024W	0.0107473	0.253211	NO
	YCL026C	0.0136475	0.0762226	NO
FRM2	YCL026C-A	-0.000722452	0.920251	NO
FUS1	YCL027W	0.000452384	0.948087	NO
RNQ1	YCL028W	-0.00621088	0.365386	NO
BIK1	YCL029C	-0.0082344	0.218034	NO
STE50	YCL032W	-0.0173279	0.00480448	NO
	YCL033C	-0.00478655	0.452354	NO
LSB5	YCL034W	-0.00234356	0.720674	NO
GRX1	YCL035C	-0.00245396	0.7434	NO
GFD2	YCL036W	-0.00330116	0.622482	NO
SRO9	YCL037C	0.0123851	0.105761	NO
ATG22	YCL038C	-0.00686097	0.332226	NO
GID7	YCL039W	0.00498723	0.423642	NO
GLK1	YCL040W	-0.00691426	0.283228	NO
	YCL042W	-0.00920621	0.136909	NO
	YCL044C	-0.008292	0.215204	NO
	YCL045C	-0.00758259	0.256499	NO
	YCL046W	-0.00371367	0.608442	NO
	YCL047C	-0.00250148	0.711262	NO
SPS22	YCL048W	-0.00863503	0.219487	NO
	YCL049C	-0.00262726	0.731758	NO
APA1	YCL050C	0.00522115	0.438289	NO
LRE1	YCL051W	-8.07e-05	0.996984	NO
KAR4	YCL055W	-0.00154811	0.833038	NO
	YCL056C	-0.00639289	0.331989	NO
PRD1	YCL057W	-0.00843896	0.204925	NO
	YCL060C	-0.00869035	0.153565	NO
MRC1	YCL061C	-0.0101663	0.160782	NO
	YCL062W	-0.010123	0.106847	NO
VAC17	YCL063W	-0.0101022	0.142123	NO
CHA1	YCL064C	-0.00495244	0.476268	NO
VBA3	YCL069W	-0.00340088	0.668472	NO
	YCL074W	0.00535708	0.440537	NO
	YCL075W	-0.00255135	0.730705	NO
	YCL076W	-0.00374438	0.580462	NO
	YCR001W	-0.00808489	0.229234	NO
CIT2	YCR005C	-0.00797271	0.280986	NO
	YCR006C	-0.00806959	0.228352	NO
	YCR007C	-0.00612026	0.350257	NO
SAT4	YCR008W	-0.0326642	0.0898436	NO
RVS161	YCR009C	-0.00813932	0.253211	NO
ADY2	YCR010C	-0.0103768	0.0964996	NO
ADP1	YCR011C	0.000962862	0.902612	NO
POL4	YCR014C	0.00636167	0.33132	NO
	YCR015C	-0.00345729	0.614574	NO
	YCR016W	-0.00398102	0.549114	NO
CWH43	YCR017C	-0.00921787	0.159263	NO
MAK32	YCR019W	-0.00202112	0.777779	NO
PET18	YCR020C	-0.00706845	0.285766	NO
MAK31	YCR020C-A	-0.0052023	0.414866	NO
HSP30	YCR021C	-0.00861357	0.205841	NO
	YCR022C	-0.00612492	0.367927	NO
	YCR023C	-0.00563393	0.382652	NO
PMP1	YCR024C-A	-0.00109135	0.898108	NO
	YCR025C	0.00825892	0.178604	NO
NPP1	YCR026C	-0.000409204	0.972161	NO
RHB1	YCR027C	0.00491884	0.476485	NO
RIM1	YCR028C-A	-0.00642939	0.351177	NO
SYP1	YCR030C	-0.000525677	0.940614	NO
RPS14A	YCR031C	-0.00133141	0.861619	NO
BPH1	YCR032W	-0.00886215	0.154567	NO
SNT1	YCR033W	-0.0100164	0.17575	NO
FEN1	YCR034W	-0.0151975	0.0212607	NO
RBK1	YCR036W	-0.00228551	0.794594	NO
PHO87	YCR037C	-0.00486421	0.533123	NO
	YCR043C	0.007153	0.337558	NO
PER1	YCR044C	-0.00470898	0.500415	NO
	YCR045C	0.00463702	0.512768	NO
ARE1	YCR048W	0.000278863	0.972847	NO
	YCR049C	-0.00191801	0.78275	NO
	YCR050C	-0.00466831	0.503024	NO
	YCR051W	0.00484107	0.452729	NO
THR4	YCR053W	3.47e-17	0.996748	NO
YIH1	YCR059C	0.0100271	0.178818	NO
TAH1	YCR060W	0.00781409	0.341968	NO
	YCR061W	0.00805143	0.378938	NO
	YCR062W	0.00721864	0.283066	NO
SED4	YCR067C	-0.00846268	0.205841	NO
ATG15	YCR068W	-0.00522951	0.395125	NO
CPR4	YCR069W	-0.0117964	0.0452125	NO
IMG2	YCR071C	-0.00461893	0.621563	NO
SSK22	YCR073C	-0.0064107	0.285766	NO
SOL2	YCR073W-A	-0.00354205	0.589576	NO
ERS1	YCR075C	-0.00267541	0.678136	NO
	YCR076C	-0.00392777	0.531778	NO
PAT1	YCR077C	-0.000121328	0.98978	NO
	YCR079W	-0.00146714	0.85191	NO
SRB8	YCR081W	0.00854403	0.576115	NO
AHC2	YCR082W	-0.00895936	0.142258	NO
TRX3	YCR083W	-0.00629405	0.30281	NO
	YCR085W	-0.00348765	0.590331	NO
CSM1	YCR086W	-0.0087708	0.158777	NO
	YCR087C-A	-0.00326719	0.623731	NO
	YCR087W	-0.00775345	0.216749	NO
ABP1	YCR088W	-0.00315334	0.659895	NO
FIG2	YCR089W	-0.00425666	0.513577	NO
	YCR090C	-0.000704697	0.924479	NO
KIN82	YCR091W	-0.000123536	0.981723	NO
MSH3	YCR092C	-0.00229071	0.737237	NO
	YCR095C	-0.00693528	0.275581	NO
GIT1	YCR098C	-0.00720539	0.236303	NO
	YCR099C	-0.0078279	0.22885	NO
	YCR100C	-0.00427576	0.4992	NO
	YCR101C	-0.00932521	0.145796	NO
	YCR102C	-0.00308425	0.646497	NO
	YCR102W-A	-0.000423929	0.957383	NO
ADH7	YCR105W	-0.00516942	0.419124	NO
RDS1	YCR106W	-0.00460872	0.484189	NO
AAD3	YCR107W	-0.0182479	0.0122788	NO
RMD1	YDL001W	-0.00740665	0.303365	NO
NHP10	YDL002C	-0.0057213	0.393538	NO
	YDL010W	-0.00566385	0.421315	NO
	YDL011C	-0.00860758	0.205461	NO
	YDL012C	-0.00651029	0.356944	NO
HEX3	YDL013W	-0.0146131	0.04724	NO
ERP3	YDL018C	-0.00959036	0.174025	NO
OSH2	YDL019C	-0.00693811	0.301122	NO
RPN4	YDL020C	-0.00820409	0.212434	NO
SRF4	YDL023C	-0.00348105	0.61287	NO
DIA3	YDL024C	-0.00364234	0.579426	NO
	YDL025C	-0.00882942	0.153384	NO
	YDL026W	-0.00329273	0.622417	NO
	YDL027C	-0.00500029	0.4574	NO
SLM3	YDL033C	-0.00870995	0.228986	NO
	YDL034W	-0.00471038	0.483964	NO
GPR1	YDL035C	-0.0131385	0.0464339	NO
	YDL036C	-0.00504967	0.4375	NO
BSC1	YDL037C	-0.00158322	0.852346	NO
	YDL038C	-0.000822432	0.920966	NO
PRM7	YDL039C	-3.91e-05	0.999097	NO
NAT1	YDL040C	-0.00696282	0.317149	NO
	YDL041W	3.47e-17	0.989066	NO
SIR2	YDL042C	3.47e-17	0.997958	NO
NPC2	YDL046W	-0.00135727	0.861407	NO
STP4	YDL048C	0.00146314	0.853756	NO
	YDL050C	-0.000561327	0.940363	NO
LHP1	YDL051W	-0.00576997	0.359374	NO
SLC1	YDL052C	-0.0100989	0.159384	NO
PBP4	YDL053C	0.000587966	0.944816	NO
MCH1	YDL054C	-0.00132942	0.881531	NO
MBP1	YDL056W	-0.00109648	0.883429	NO
RAD59	YDL059C	9.38e-05	0.9995	NO
RPS29B	YDL061C	0.0083249	0.232118	NO
	YDL062W	0.00415248	0.546277	NO
PEX19	YDL065C	-0.00891705	0.164139	NO
IDP1	YDL066W	-0.000168207	0.983832	NO
BDF2	YDL070W	-0.00557609	0.37381	NO
	YDL071C	-0.000947163	0.903115	NO
BRE1	YDL074C	-0.0235574	0.0655646	NO
RXT3	YDL076C	0.00430988	0.612563	NO
VAM6	YDL077C	-0.0157856	0.215118	NO
MDH3	YDL078C	0.0103096	0.136909	NO
MRK1	YDL079C	0.00120474	0.885848	NO
THI3	YDL080C	-0.00203557	0.773918	NO
RPP1A	YDL081C	0.0124629	0.461508	NO
RPL13A	YDL082W	-0.00116673	0.879015	NO
RPS16B	YDL083C	0.000973708	0.898108	NO
NDE2	YDL085W	-0.00596525	0.339944	NO
	YDL086W	-0.00539313	0.382963	NO
ASM4	YDL088C	-0.00162626	0.807629	NO
	YDL089W	-0.000634391	0.922837	NO
RAM1	YDL090C	2.08e-17	0.996984	NO
UBX3	YDL091C	0.00794915	0.228986	NO
PMT5	YDL093W	-0.0030026	0.67117	NO
	YDL094C	0.000903731	0.913265	NO
PMT1	YDL095W	-0.00726121	0.277605	NO
	YDL096C	-0.00950259	0.129889	NO
	YDL099W	-0.00557582	0.384964	NO
ARR4	YDL100C	-0.01851	0.00480448	NO
QRI7	YDL104C	-0.0145661	0.022767	NO
PHO2	YDL106C	0.00459304	0.479839	NO
	YDL109C	-0.00275159	0.678136	NO
	YDL110C	-0.00285022	0.691245	NO
TRM3	YDL112W	0.00150904	0.838071	NO
ATG20	YDL113C	-0.00540173	0.414866	NO
	YDL114W	-0.00124305	0.867598	NO
CYK3	YDL117W	-0.00230339	0.768635	NO
	YDL118W	-0.0131234	0.0266292	NO
	YDL119C	-0.0123844	0.0637509	NO
	YDL121C	-0.00390312	0.54103	NO
UBP1	YDL122W	-0.00505826	0.441855	NO
SNA4	YDL123W	-0.00302316	0.65344	NO
	YDL124W	-0.00337073	0.625882	NO
HNT1	YDL125C	-0.00614554	0.38343	NO
PCL2	YDL127W	0.00508179	0.483851	NO
VCX1	YDL128W	-0.00135996	0.857538	NO
	YDL129W	-0.000340153	0.97087	NO
RPP1B	YDL130W	-0.0018383	0.792021	NO
STF1	YDL130W-A	-0.0078177	0.21589	NO
LYS21	YDL131W	-0.0112241	0.0872949	NO
RPL41B	YDL133C-A	-0.0065005	0.368904	NO
	YDL133W	-0.00904251	0.167727	NO
PPH21	YDL134C	-0.0109039	0.0657778	NO
	YDL134C-A	-0.0044903	0.492899	NO
RDI1	YDL135C	-0.00668881	0.287861	NO
RPL35B	YDL136W	0.00263528	0.699279	NO
ARF2	YDL137W	-0.0176467	0.00887563	NO
RGT2	YDL138W	-0.00241477	0.733349	NO
CRD1	YDL142C	-0.00739053	0.230796	NO
	YDL144C	-0.00502723	0.497493	NO
	YDL146W	-0.00397885	0.558021	NO
ATG9	YDL149W	-0.00900108	0.161858	NO
MSH5	YDL154W	-0.00880562	0.166648	NO
CLB3	YDL155W	-0.0135223	0.0406681	NO
	YDL156W	-0.00368927	0.599365	NO
	YDL157C	-0.00191091	0.832256	NO
STE7	YDL159W	3.47e-17	0.996479	NO
DHH1	YDL160C	-0.00792454	0.213995	NO
ENT1	YDL161W	-0.00549061	0.389268	NO
	YDL162C	-0.00319607	0.629352	NO
NRP1	YDL167C	-0.00273471	0.703006	NO
SFA1	YDL168W	-0.00637547	0.367109	NO
UGX2	YDL169C	-0.00913567	0.157638	NO
UGA3	YDL170W	-0.00771855	0.215634	NO
GLT1	YDL171C	-0.00246494	0.746381	NO
	YDL172C	-0.0108584	0.123754	NO
	YDL173W	-0.0132721	0.0602084	NO
DLD1	YDL174C	0.00637381	0.355731	NO
AIR2	YDL175C	-0.000922379	0.902811	NO
	YDL176W	-0.000598803	0.930813	NO
	YDL177C	0.00341992	0.603038	NO
DLD2	YDL178W	0.000537485	0.940614	NO
PCL9	YDL179W	-0.00483584	0.481216	NO
	YDL180W	-0.0198337	0.00116	NO
INH1	YDL181W	-0.00291835	0.633205	NO
LYS20	YDL182W	-0.00309304	0.686651	NO
	YDL183C	0.00264015	0.739084	NO
RPL41A	YDL184C	0.00369002	0.691912	NO
TFP1	YDL185W	-0.00548787	0.450289	NO
	YDL186W	-0.00204949	0.788582	NO
	YDL187C	-0.0047782	0.530586	NO
PPH22	YDL188C	0.00125532	0.865039	NO
RBS1	YDL189W	-0.00684385	0.261117	NO
UFD2	YDL190C	-0.00716688	0.281523	NO
RPL35A	YDL191W	-0.0106672	0.0719695	NO
ARF1	YDL192W	-0.0109375	0.0694996	NO
SNF3	YDL194W	-0.00262701	0.691636	NO
ASF2	YDL197C	-0.000629255	0.930813	NO
	YDL199C	-0.00696629	0.272585	NO
MGT1	YDL200C	-0.00931493	0.335792	NO
TRM8	YDL201W	-0.00992285	0.161858	NO
	YDL203C	-0.00630658	0.356095	NO
RTN2	YDL204W	-0.00838869	0.156655	NO
	YDL206W	-0.0124588	0.0580236	NO
UGA4	YDL210W	-0.0485934	0.0706112	NO
NOP6	YDL213C	-0.0111073	0.0666188	NO
PRR2	YDL214C	-0.0066482	0.277162	NO
GDH2	YDL215C	-0.00452206	0.474749	NO
RRI1	YDL216C	-0.00759751	0.166343	NO
	YDL218W	-0.0157317	0.0522163	NO
DTD1	YDL219W	-0.0101201	0.182615	NO
FMP45	YDL222C	-0.0114098	0.121277	NO
HBT1	YDL223C	-0.0120897	0.0839632	NO
WHI4	YDL224C	-0.0143773	0.0267765	NO
GCS1	YDL226C	-0.0144539	0.0199628	NO
HO	YDL227C	-0.00660191	0.289008	NO
SSB1	YDL229W	-0.0134023	0.0283113	NO
PTP1	YDL230W	-0.00883411	0.137393	NO
BRE4	YDL231C	-0.00771655	0.218804	NO
OST4	YDL232W	-0.00944963	0.125043	NO
	YDL233W	-0.0175987	0.124057	NO
GYP7	YDL234C	-0.0116972	0.216663	NO
PHO13	YDL236W	-0.00792688	0.313769	NO
	YDL237W	-0.0129653	0.0427556	NO
GUD1	YDL238C	0.000488568	0.94076	NO
ADY3	YDL239C	-0.0112685	0.102475	NO
LRG1	YDL240W	-0.0134901	0.0286133	NO
	YDL241W	-0.00872664	0.166111	NO
	YDL242W	-0.00830473	0.158462	NO
AAD4	YDL243C	-0.0107813	0.0814431	NO
NTH1	YDR001C	-0.00721241	0.276727	NO
RAD57	YDR004W	-0.0121648	0.131821	NO
MAF1	YDR005C	-0.000533999	0.957383	NO
SOK1	YDR006C	-0.00964052	0.166227	NO
TRP1	YDR007W	-0.0124931	0.0508704	NO
	YDR008C	-0.0125432	0.0555331	NO
GAL3	YDR009W	-0.00929693	0.13305	NO
	YDR010C	-0.0116106	0.0611917	NO
SNQ2	YDR011W	-0.00544361	0.386406	NO
RAD61	YDR014W	-0.0090158	0.138787	NO
	YDR015C	-0.00568366	0.361719	NO
	YDR018C	-0.0167263	0.189209	NO
GCV1	YDR019C	-0.0112847	0.35135	NO
CIS1	YDR022C	0.00198739	0.806795	NO
FYV1	YDR024W	-0.000349758	0.963506	NO
RPS11A	YDR025W	-0.00972038	0.113087	NO
	YDR026C	-0.0180989	0.0217206	NO
MRH1	YDR033W	-0.00671095	0.423916	NO
NRG1	YDR043C	-0.0155666	0.0347147	NO
BAP3	YDR046C	-0.00182383	0.781563	NO
	YDR048C	-0.00371808	0.557175	NO
	YDR049W	-0.00383285	0.554951	NO
	YDR051C	-0.00228651	0.733203	NO
PST1	YDR055W	-0.00376505	0.537496	NO
	YDR056C	-0.00449278	0.460871	NO
YOS9	YDR057W	-0.0115097	0.572916	NO
TGL2	YDR058C	0.00643609	0.4046	NO
UBC5	YDR059C	-0.00306541	0.669673	NO
	YDR061W	0.00332858	0.731792	NO
	YDR063W	-0.00164103	0.840155	NO
	YDR066C	0.00371198	0.582918	NO
	YDR067C	0.00183579	0.807629	NO
DOS2	YDR068W	-0.00293254	0.664759	NO
FMP16	YDR070C	0.00452183	0.493009	NO
PAA1	YDR071C	0.00439362	0.499926	NO
IPT1	YDR072C	0.00037315	0.973707	NO
SNF11	YDR073W	0.00553625	0.502028	NO
PPH3	YDR075W	0.00518522	0.863224	NO
RAD55	YDR076W	-0.00703498	0.268838	NO
SED1	YDR077W	-0.00631003	0.371281	NO
VPS41	YDR080W	-0.0124395	0.0632741	NO
RRP8	YDR083W	-0.00692575	0.26027	NO
TVP23	YDR084C	-0.0104311	0.0928	NO
AFR1	YDR085C	-0.00945053	0.118318	NO
	YDR089W	-0.0136657	0.0391109	NO
	YDR090C	-0.0181611	0.00202931	NO
UBC13	YDR092W	0.00165783	0.83248	NO
DNF2	YDR093W	-0.0133813	0.074374	NO
	YDR094W	-0.0137326	0.0456461	NO
	YDR095C	-0.00979615	0.11816	NO
GIS1	YDR096W	-0.00936471	0.190535	NO
MSH6	YDR097C	-0.00977212	0.108701	NO
GRX3	YDR098C	-0.00917995	0.134177	NO
BMH2	YDR099W	-0.00739514	0.228986	NO
TVP15	YDR100W	-0.00661431	0.278581	NO
ARX1	YDR101C	-0.00756344	0.206548	NO
	YDR102C	-0.00595861	0.317948	NO
STE5	YDR103W	-0.0124373	0.0403953	NO
SPO71	YDR104C	-0.00453196	0.563638	NO
TMS1	YDR105C	-0.0114992	0.156953	NO
	YDR107C	-0.0158668	0.0890068	NO
GSG1	YDR108W	-0.0679988	0.0797985	NO
FOB1	YDR110W	-0.00978652	0.136339	NO
	YDR112W	-0.00528374	0.36809	NO
MRPL1	YDR116C	-0.0128532	0.0222074	NO
RBF64	YDR117C	-0.0104599	0.0812405	NO
	YDR119W	-0.0125886	0.309423	NO
TRM1	YDR120C	-0.0133554	0.194831	NO
DPB4	YDR121W	-0.0145935	0.0304475	NO
KIN1	YDR122W	-0.0107696	0.113631	NO
INO2	YDR123C	-0.0167868	0.013949	NO
	YDR124W	-0.0154562	0.0101198	NO
ECM18	YDR125C	-1.73e-17	0.998025	NO
SWF1	YDR126W	-0.00981813	0.099082	NO
	YDR128W	-0.00656801	0.362362	NO
FIN1	YDR130C	-0.00355406	0.580462	NO
	YDR131C	-0.0085629	0.356459	NO
	YDR132C	-0.00694201	0.316229	NO
	YDR133C	-0.00140995	0.857107	NO
	YDR134C	-0.00944712	0.152683	NO
YCF1	YDR135C	-0.00768696	0.228929	NO
RUB1	YDR139C	-0.0087453	0.161905	NO
PEX7	YDR142C	-0.0107036	0.0787708	NO
SAN1	YDR143C	-0.00935049	0.127225	NO
MKC7	YDR144C	-0.0116925	0.0619258	NO
SWI5	YDR146C	-0.00571792	0.350175	NO
EKI1	YDR147W	-0.00877435	0.142326	NO
KGD2	YDR148C	-0.00633907	0.563226	NO
	YDR149C	-0.015721	0.352463	NO
NUM1	YDR150W	-0.00491806	0.511729	NO
CTH1	YDR151C	-0.00441615	0.528015	NO
GIR2	YDR152W	-0.00464898	0.496679	NO
ENT5	YDR153C	0.00180118	0.814615	NO
	YDR154C	-0.0256424	0.152316	NO
CPR1	YDR155C	-0.00513284	0.420768	NO
RPA14	YDR156W	-0.00877833	0.170481	NO
	YDR157W	-0.00122926	0.869622	NO
HOM2	YDR158W	0.00636351	0.355536	NO
SAC3	YDR159W	0.00307374	0.75023	NO
TCI1	YDR161W	0.00155686	0.849846	NO
NBP2	YDR162C	0.00114102	0.908241	NO
CWC15	YDR163W	0.00538906	0.477105	NO
TRM82	YDR165W	-0.000278272	0.979334	NO
STB3	YDR169C	-0.000468412	0.957383	NO
HSP42	YDR171W	0.000624866	0.937365	NO
ARG82	YDR173C	0.0011563	0.874067	NO
HMO1	YDR174W	0.00297514	0.65216	NO
SDH4	YDR178W	0.00136095	0.851908	NO
CSN9	YDR179C	0.00213914	0.748432	NO
	YDR179W-A	-0.00438098	0.579347	NO
SAS4	YDR181C	0.000485308	0.958853	NO
PLP1	YDR183W	-0.00447553	0.470933	NO
ATC1	YDR184C	-0.00598164	0.330986	NO
	YDR185C	-0.00507655	0.433497	NO
	YDR186C	-0.0117281	0.0452125	NO
HST4	YDR191W	-0.0102565	0.104208	NO
NUP42	YDR192C	-0.0101441	0.107525	NO
	YDR193W	-0.00518678	0.442513	NO
	YDR198C	-0.00542436	0.39791	NO
	YDR199W	-0.00345152	0.585526	NO
RAV2	YDR202C	-0.00656952	0.401341	NO
	YDR203W	-0.00184903	0.792921	NO
MSC2	YDR205W	-0.00795305	0.220932	NO
EBS1	YDR206W	-0.0107486	0.117273	NO
UME6	YDR207C	-0.000444706	0.989508	NO
	YDR209C	-0.00970912	0.146128	NO
	YDR210W	-0.0127523	0.0322898	NO
UPC2	YDR213W	-0.00817673	0.166691	NO
AHA1	YDR214W	-0.00599019	0.328823	NO
	YDR215C	-0.00376018	0.554951	NO
ADR1	YDR216W	-0.00889188	0.145468	NO
RAD9	YDR217C	-0.00606128	0.363125	NO
SPR28	YDR218C	-0.0112813	0.112552	NO
	YDR219C	-0.00853192	0.21589	NO
	YDR220C	-0.0107512	0.107525	NO
	YDR221W	-0.0114519	0.0670965	NO
	YDR222W	-0.0117791	0.0647954	NO
CRF1	YDR223W	-0.0065419	0.325147	NO
HTA1	YDR225W	-0.00966744	0.123545	NO
SIR4	YDR227W	-1.73e-17	0.998461	NO
IVY1	YDR229W	-0.00805634	0.202143	NO
RTN1	YDR233C	-0.00791565	0.174246	NO
LYS4	YDR234W	-0.0182495	0.138169	NO
	YDR239C	-0.0083259	0.269181	NO
BUD26	YDR241W	-0.0111369	0.0896551	NO
PEX5	YDR244W	-0.0198503	0.017168	NO
VHS1	YDR247W	-0.0154089	0.0219331	NO
	YDR248C	-0.0168214	0.00480448	NO
	YDR249C	-0.013835	0.0181621	NO
	YDR250C	-0.0120103	0.0449238	NO
PAM1	YDR251W	-0.0104598	0.0878677	NO
BTT1	YDR252W	-0.0101001	0.106733	NO
MET32	YDR253C	-0.0184999	0.0981296	NO
CHL4	YDR254W	-0.0109614	0.154816	NO
RMD5	YDR255C	-0.00617881	0.370407	NO
CTA1	YDR256C	-0.0132938	0.0456461	NO
SET7	YDR257C	-0.00970172	0.110847	NO
HSP78	YDR258C	-0.0109087	0.0796402	NO
YAP6	YDR259C	-0.012133	0.0599618	NO
SWM1	YDR260C	-0.0162033	0.00656939	NO
EXG2	YDR261C	-0.00703318	0.244995	NO
	YDR262W	-0.00871468	0.167152	NO
DIN7	YDR263C	-0.00418771	0.515569	NO
PEX10	YDR265W	-0.0158295	0.0190446	NO
	YDR266C	-0.020568	0.301479	NO
CCC2	YDR270W	-0.00401706	0.547041	NO
GLO2	YDR272W	-0.00875913	0.284181	NO
DON1	YDR273W	-0.0126024	0.105474	NO
	YDR274C	-0.0105928	0.0841617	NO
BSC2	YDR275W	-0.00954683	0.145796	NO
MTH1	YDR277C	-0.00469439	0.493702	NO
	YDR278C	-0.00257086	0.719692	NO
RNH202	YDR279W	-0.004063	0.535408	NO
PHM6	YDR281C	0.000667116	0.933017	NO
	YDR282C	-0.00404065	0.684522	NO
DPP1	YDR284C	-0.00175301	0.82478	NO
ZIP1	YDR285W	0.00336348	0.639157	NO
	YDR286C	-0.00196268	0.787328	NO
	YDR287W	-0.00480332	0.436038	NO
RTT103	YDR289C	-0.00870784	0.204381	NO
	YDR290W	-0.00375336	0.629415	NO
	YDR291W	-0.00371993	0.56865	NO
DPL1	YDR294C	-0.000833343	0.920251	NO
SUR2	YDR297W	-0.0116165	0.0478949	NO
CPR5	YDR304C	0.00120925	0.895047	NO
HNT2	YDR305C	-0.00592173	0.384795	NO
	YDR306C	-0.000331891	0.958005	NO
	YDR307W	-0.00536407	0.404882	NO
GIC2	YDR309C	-0.00554235	0.370407	NO
SUM1	YDR310C	-0.0124271	0.0299442	NO
SSF2	YDR312W	-0.0106069	0.0890973	NO
PIB1	YDR313C	-0.00784486	0.255739	NO
	YDR314C	-0.00438258	0.512059	NO
IPK1	YDR315C	-0.00732698	0.353562	NO
OMS1	YDR316W	-0.00933489	0.137393	NO
	YDR317W	-0.00158598	0.878281	NO
MCM21	YDR318W	-0.0117803	0.11584	NO
	YDR319C	-0.00444049	0.499755	NO
SWA2	YDR320C	-0.000552063	0.956784	NO
ASP1	YDR321W	-0.00838264	0.17767	NO
	YDR326C	-0.0056751	0.399214	NO
PEX3	YDR329C	-0.0169746	0.0185369	NO
UBX5	YDR330W	-0.0103099	0.110797	NO
	YDR332W	-0.0159484	0.0105685	NO
	YDR333C	-0.00663553	0.265788	NO
SWR1	YDR334W	-0.00899892	0.131371	NO
	YDR336W	-0.00163986	0.862583	NO
	YDR338C	-0.00678961	0.285344	NO
	YDR340W	-0.00582041	0.382667	NO
	YDR344C	-0.00626994	0.344777	NO
HXT3	YDR345C	-0.0163229	0.0203305	NO
SVF1	YDR346C	-0.0141641	0.0199628	NO
	YDR348C	-0.0109772	0.0670965	NO
YPS7	YDR349C	-0.0104718	0.0855947	NO
SBE2	YDR351W	-0.0118625	0.0511025	NO
	YDR352W	-0.008222	0.171755	NO
	YDR357C	-0.00694881	0.499926	NO
GGA1	YDR358W	-0.0116222	0.142123	NO
	YDR360W	-0.0188223	0.00703607	NO
ESC2	YDR363W	-0.0154722	0.022767	NO
SEM1	YDR363W-A	-0.0197549	0.0122788	NO
YPR1	YDR368W	-0.0115493	0.0522163	NO
XRS2	YDR369C	-0.0124821	0.0424918	NO
	YDR370C	-0.0132963	0.0245833	NO
CTS2	YDR371W	-0.00652723	0.335098	NO
VPS74	YDR372C	-0.0144095	0.0193832	NO
	YDR374C	-0.0126612	0.332158	NO
BCS1	YDR375C	-0.0239506	0.21589	NO
LSM6	YDR378C	0.0043638	0.549094	NO
RGA2	YDR379W	-0.0134088	0.10207	NO
ARO10	YDR380W	-0.0120066	0.0637812	NO
RPP2B	YDR382W	-0.00435102	0.628864	NO
NKP1	YDR383C	-0.0101135	0.10803	NO
ATO3	YDR384C	-0.0127508	0.0276408	NO
EFT2	YDR385W	-0.0108142	0.116478	NO
MUS81	YDR386W	-0.0107661	0.082815	NO
	YDR387C	-0.0027791	0.678649	NO
RVS167	YDR388W	-0.00992985	0.210242	NO
SAC7	YDR389W	-0.0123858	0.149854	NO
	YDR391C	-0.00929717	0.153746	NO
SHE9	YDR393W	-0.00208706	0.781412	NO
SXM1	YDR395W	-0.0146851	0.029111	NO
HPT1	YDR399W	-0.0127141	0.0353871	NO
URH1	YDR400W	-0.0092264	0.148684	NO
	YDR401W	-0.00807148	0.192493	NO
DIT2	YDR402C	-0.00415876	0.511729	NO
DIT1	YDR403W	-0.00325698	0.604259	NO
PDR15	YDR406W	-0.00165099	0.871425	NO
SIZ1	YDR409W	0.00263205	0.856458	NO
STE14	YDR410C	-1.73e-17	0.9995	NO
DFM1	YDR411C	-0.000444235	0.970082	NO
ERD1	YDR414C	-0.00191931	0.80737	NO
	YDR415C	-0.0063998	0.370084	NO
RAD30	YDR419W	-0.00503181	0.445815	NO
HKR1	YDR420W	0.00277943	0.690924	NO
ARO80	YDR421W	0.000184361	0.987372	NO
SIP1	YDR422C	0.00224559	0.754321	NO
CAD1	YDR423C	-0.00435908	0.544058	NO
DYN2	YDR424C	-0.00566784	0.480714	NO
SNX41	YDR425W	-0.00657071	0.3406	NO
	YDR426C	-0.0102508	0.101246	NO
	YDR428C	-0.0102016	0.0860846	NO
CYM1	YDR430C	-0.00908005	0.11282	NO
	YDR431W	-0.00675757	0.342946	NO
PPZ2	YDR436W	-0.00796598	0.196114	NO
	YDR438W	-0.00558486	0.39792	NO
LRS4	YDR439W	-0.00672747	0.29643	NO
DOT1	YDR440W	-0.00221179	0.923206	NO
APT2	YDR441C	-0.00696054	0.345953	NO
	YDR444W	-0.0179993	0.0143599	NO
	YDR445C	-0.0103188	0.10207	NO
ECM11	YDR446W	-0.00939075	0.149726	NO
RPS17B	YDR447C	-0.00995984	0.0874833	NO
YHP1	YDR451C	-0.0124812	0.0316981	NO
PPN1	YDR452W	-0.0121074	0.0569137	NO
TSA2	YDR453C	-0.0123292	0.0586718	NO
	YDR455C	0.00944482	0.312729	NO
	YDR458C	-0.0116895	0.067037	NO
	YDR459C	-0.00880843	0.204825	NO
RMT2	YDR465C	-0.0119819	0.176588	NO
PKH3	YDR466W	-0.0129296	0.034505	NO
	YDR467C	-0.01649	0.0105685	NO
RPL27B	YDR471W	-0.0106082	0.116856	NO
	YDR474C	-0.016879	0.0113846	NO
JIP4	YDR475C	-0.0197739	0.0203305	NO
	YDR476C	-0.0123678	0.0370956	NO
PEX29	YDR479C	-0.00691712	0.296815	NO
DIG2	YDR480W	-0.0127631	0.0320081	NO
PHO8	YDR481C	-0.0124385	0.346746	NO
CWC21	YDR482C	-0.0134877	0.127225	NO
KRE2	YDR483W	-0.0158264	0.0164885	NO
VPS72	YDR485C	-0.0176757	0.0242714	NO
VPS60	YDR486C	0.00108716	0.905367	NO
PAC11	YDR488C	-0.0161211	0.0199628	NO
PKH1	YDR490C	-0.0153005	0.00974071	NO
	YDR491C	-0.0110453	0.0944334	NO
IZH1	YDR492W	-0.0115256	0.0540231	NO
RSM28	YDR494W	-0.0115699	0.055056	NO
ITR1	YDR497C	-0.0118695	0.437894	NO
RPL37B	YDR500C	-0.0122088	0.316229	NO
PLM2	YDR501W	-0.00998605	0.143067	NO
SAM2	YDR502C	-0.0150431	0.0802712	NO
LPP1	YDR503C	-0.00696059	0.281523	NO
SPG3	YDR504C	-0.0126975	0.0512976	NO
PSP1	YDR505C	-0.0104077	0.123906	NO
	YDR506C	-0.00856177	0.230796	NO
GNP1	YDR508C	-0.0130384	0.0546903	NO
	YDR509W	-0.0128219	0.0383642	NO
ACN9	YDR511W	-0.0110068	0.108922	NO
EMI1	YDR512C	-0.0160423	0.0212607	NO
TTR1	YDR513W	-0.0248328	0.17648	NO
	YDR514C	-0.0212834	0.0641301	NO
SLF1	YDR515W	-0.0181228	0.0206303	NO
EMI2	YDR516C	-0.0164101	0.0860846	NO
GRH1	YDR517W	-0.0150556	0.173804	NO
FPR2	YDR519W	-0.00602467	0.353364	NO
	YDR520C	-0.00920564	0.228986	NO
SPS2	YDR522C	-0.00778265	0.222289	NO
AGE1	YDR524C	-0.00695704	0.280876	NO
API2	YDR525W	-0.0119562	0.106276	NO
SNA2	YDR525W-A	-0.00646072	0.378938	NO
HLR1	YDR528W	-0.0048141	0.499926	NO
APA2	YDR530C	0.00169856	0.852236	NO
HSP31	YDR533C	-0.00232253	0.762327	NO
FIT1	YDR534C	-0.00030406	0.980116	NO
	YDR535C	0.0009924	0.921754	NO
STL1	YDR536W	0.000950316	0.912965	NO
	YDR537C	-0.00417457	0.55086	NO
PAD1	YDR538W	-0.00128475	0.874383	NO
	YDR539W	0.00188452	0.826316	NO
	YDR540C	0.00352863	0.704631	NO
	YDR541C	-0.00179857	0.804365	NO
	YEL001C	0.0115476	0.173098	NO
YEA4	YEL004W	-0.00321931	0.771914	NO
VAB2	YEL005C	-0.00259644	0.704475	NO
	YEL006W	-0.00115198	0.892034	NO
	YEL008W	-0.0153984	0.017168	NO
	YEL010W	-0.0142882	0.0178031	NO
GLC3	YEL011W	-0.0137227	0.0512976	NO
UBC8	YEL012W	0.000126683	0.992676	NO
	YEL014C	0.0045963	0.506948	NO
EDC3	YEL015W	-0.00986734	0.132382	NO
NPP2	YEL016C	-0.00470707	0.472328	NO
PMP2	YEL017C-A	-0.00665933	0.657687	NO
GTT3	YEL017W	-0.0172371	0.00421611	NO
SRI1	YEL025C	-0.017539	0.0181621	NO
	YEL028W	-0.0190591	0.00703607	NO
ECM10	YEL030W	-0.0191056	0.00602386	NO
SPF1	YEL031W	0.0101417	0.804131	NO
	YEL033W	-0.00419696	0.545849	NO
RAD23	YEL037C	-0.0168876	0.0215701	NO
UTR4	YEL038W	-0.0145495	0.0156716	NO
CYC7	YEL039C	-0.0146327	0.0113846	NO
UTR2	YEL040W	-0.0163258	0.00480448	NO
	YEL041W	-0.0179824	0.00285499	NO
GDA1	YEL042W	-0.00980934	0.106505	NO
	YEL043W	-0.00639664	0.271584	NO
	YEL047C	-0.0157859	0.0215701	NO
	YEL048C	-0.0145124	0.0451958	NO
PAU2	YEL049W	-0.0137097	0.0415569	NO
AFG1	YEL052W	-0.0218182	0.155065	NO
MAK10	YEL053C	-0.0123745	0.256037	NO
HAT2	YEL056W	-0.0130954	0.0299442	NO
	YEL057C	-0.0175032	0.00656939	NO
NPR2	YEL062W	-1.04e-17	0.999029	NO	Linkage
HPA3	YEL066W	-0.0225213	0.138307	NO
	YEL067C	-0.021745	0.0693549	NO
	YEL068C	-0.0152102	0.0383642	NO
DLD3	YEL071W	-0.0254392	0.0940648	NO
NOP16	YER002W	-0.00331456	0.612563	NO
FMP52	YER004W	-0.0163923	0.013548	NO
YND1	YER005W	-0.0168821	0.00847964	NO
RBF20	YER007C-A	-0.00661488	0.326234	NO
PAC2	YER007W	-0.0154681	0.022767	NO
	YER010C	-0.0103197	0.141243	NO
TIR1	YER011W	-0.0155031	0.399795	NO
SBH2	YER019C-A	-0.0131338	0.0948534	NO
GPA2	YER020W	-0.0106551	0.152626	NO
YAT2	YER024W	-0.0103096	0.108922	NO
GAL83	YER027C	-0.0110175	0.110847	NO
MIG3	YER028C	-0.0102634	0.144271	NO
	YER030W	-0.00444888	0.553287	NO
YPT31	YER031C	-0.00828632	0.258013	NO
FIR1	YER032W	-0.00261449	0.752613	NO
ZRG8	YER033C	-0.00510915	0.728937	NO
	YER034W	-0.0127682	0.331655	NO
EDC2	YER035W	-0.00261402	0.815732	NO
FMP49	YER038W-A	-0.00518815	0.535408	NO
HVG1	YER039C	-0.00163882	0.848971	NO
	YER039C-A	0.00281376	0.732391	NO
YEN1	YER041W	-0.00158386	0.839498	NO
MXR1	YER042W	-0.00291159	0.681044	NO
MEI4	YER044C-A	0.00112852	0.899742	NO
ACA1	YER045C	-0.000765974	0.937656	NO
SPO73	YER046W	0.00215297	0.817951	NO
	YER046W-A	-0.000559701	0.952409	NO
SAP1	YER047C	-0.00305507	0.706015	NO
CAJ1	YER048C	-0.00605869	0.332925	NO
	YER049W	-0.00877612	0.119258	NO
	YER051W	-0.00826406	0.156831	NO
HOM3	YER052C	-0.0440571	0.125131	NO
PIC2	YER053C	-0.00880819	0.144737	NO
GIP2	YER054C	-0.0081878	0.194831	NO
FCY2	YER056C	-0.00573181	0.367906	NO
RPL34A	YER056C-A	-0.00800238	0.236956	NO
HMF1	YER057C	-0.000945857	0.895988	NO
PCL6	YER059W	-0.00433701	0.539296	NO
FCY21	YER060W	-0.00885731	0.153872	NO
FCY22	YER060W-A	-0.00292404	0.629352	NO
HOR2	YER062C	-0.0110269	0.0638939	NO
THO1	YER063W	-0.00761865	0.222795	NO
	YER064C	-0.00990435	0.117845	NO
ICL1	YER065C	-0.0125209	0.0459292	NO
	YER066C-A	-0.00758942	0.260498	NO
	YER066W	-0.00703482	0.343626	NO
	YER067C-A	-0.0110425	0.278206	NO
	YER067W	-0.0117599	0.116319	NO
ARG5	YER069W	-0.0582206	0.215463	NO
	YER071C	-0.009909	0.0826626	NO
VTC1	YER072W	-0.0110517	0.0762512	NO
ALD5	YER073W	-0.0136561	0.0232	NO
PTP3	YER075C	-0.00919558	0.138096	NO
	YER077C	-0.0156202	0.0118439	NO
	YER078C	-0.013872	0.029111	NO
	YER079W	-0.00838188	0.174577	NO
FMP29	YER080W	-0.0199605	0.165383	NO
SER3	YER081W	-0.00846126	0.312076	NO
	YER084W	-0.00269203	0.735013	NO
	YER085C	-0.0104217	0.0656294	NO
	YER087C-A	-0.0187756	0.00116	NO
DOT6	YER088C	-0.0120949	0.0375765	NO
PTC2	YER089C	-0.00872933	0.144137	NO
MET6	YER091C	-0.0149408	0.0232	NO
	YER091C-A	-0.0151643	0.0153835	NO
IES5	YER092W	-0.00792744	0.202143	NO
	YER093C-A	-0.0303745	0.0514919	NO
RAD51	YER095W	-0.0205318	0.0553139	NO
SHC1	YER096W	-0.0108289	0.143602	NO
	YER097W	-0.0129656	0.04724	NO
UBP9	YER098W	-0.0100385	0.100825	NO
AST2	YER101C	-0.0134067	0.029111	NO
MAM1	YER106W	-0.0114622	0.0647954	NO
	YER108C	-0.0139703	0.0219331	NO
FLO8	YER109C	-0.0118086	0.0626795	NO
SWI4	YER111C	-0.0103845	0.110086	NO
	YER113C	-0.0127999	0.0467878	NO
BOI2	YER114C	-0.0344921	0.14625	NO
SPR6	YER115C	-0.0241283	0.0888747	NO
SLX8	YER116C	-0.0187638	0.0508704	NO
RPL23B	YER117W	-0.0172128	0.256268	NO
SHO1	YER118C	-0.00995272	0.177562	NO
AVT6	YER119C	-0.00634278	0.309337	NO
SCS2	YER120W	-0.00274224	0.710727	NO
	YER121W	-0.00610762	0.454928	NO
YCK3	YER123W	-0.00404091	0.615389	NO
DSE1	YER124C	-0.00490558	0.552022	NO
	YER128W	-0.0156401	0.372779	NO
PAK1	YER129W	-0.02235	0.0924285	NO
	YER130C	-0.0118976	0.296467	NO
RPS26B	YER131W	-0.00774435	0.35692	NO
PMD1	YER132C	-0.00756215	0.25952	NO
	YER134C	-0.00609843	0.363743	NO
	YER135C	-0.00368033	0.644562	NO
	YER137C	-0.00305259	0.679277	NO
	YER139C	-0.0104079	0.161453	NO
	YER140W	-0.00128399	0.867598	NO
MAG1	YER142C	-0.000749648	0.924479	NO
DDI1	YER143W	0.00396158	0.62601	NO
UBP5	YER144C	-0.0037304	0.6187	NO
FTR1	YER145C	-0.0046913	0.490496	NO
PEA2	YER149C	-0.0086891	0.160037	NO
SPI1	YER150W	-0.0105608	0.10207	NO
UBP3	YER151C	0.000202082	0.980565	NO
	YER152C	-0.00515923	0.405027	NO
PET122	YER153C	-0.0129812	0.0316981	NO
BEM2	YER155C	-0.0085646	0.153384	NO
	YER156C	-0.00454264	0.478763	NO
	YER158C	-0.00689429	0.326047	NO
SPT2	YER161C	-0.000890995	0.924479	NO
RAD4	YER162C	-0.00438653	0.542728	NO
	YER163C	-0.00398103	0.579705	NO
CHD1	YER164W	-0.0103134	0.0617225	NO
DNF1	YER166W	-0.00955624	0.106563	NO
BCK2	YER167W	-0.014854	0.013949	NO
ADK2	YER170W	-0.00984316	0.121431	NO
RAD24	YER173W	-0.0084163	0.174246	NO
GRX4	YER174C	-0.0115763	0.0580785	NO
TMT1	YER175C	-0.0103935	0.115739	NO
ECM32	YER176W	-0.00999813	0.179031	NO
BMH1	YER177W	-0.00511585	0.506948	NO
PDA1	YER178W	-0.0137389	0.128025	NO
DMC1	YER179W	-0.0107066	0.141379	NO
ISC10	YER180C	-0.0052804	0.471442	NO
	YER181C	-0.010424	0.0726178	NO
FMP10	YER182W	-0.0133761	0.022767	NO
FAU1	YER183C	-0.0110133	0.080475	NO
	YER184C	-0.0069417	0.253513	NO
	YER185W	-0.0116604	0.0693549	NO
	YER186C	-0.0085853	0.189974	NO
	YER187W	-0.0101683	0.110086	NO
	YER188W	-0.0141721	0.422954	NO
DEG1	YFL001W	-0.00903681	0.152316	NO
MSH4	YFL003C	-0.00610696	0.35612	NO
VTC2	YFL004W	-0.00510733	0.438417	NO
	YFL006W	-0.0126735	0.0825098	NO
BLM3	YFL007W	-0.0197829	0.00756603	NO
WWM1	YFL010C	-0.0135269	0.0415569	NO
AUA1	YFL010W-A	-0.0122429	0.0866677	NO
HXT10	YFL011W	-0.0141597	0.0591304	NO
	YFL012W	-0.00727729	0.304738	NO
IES1	YFL013C	-0.0105564	0.11134	NO
	YFL013W-A	-0.0136244	0.0313871	NO
HSP12	YFL014W	-0.0140885	0.0288632	NO
	YFL015C	-0.0147357	0.0113846	NO
	YFL019C	-0.0131479	0.0283113	NO
PAU5	YFL020C	-0.0127638	0.0288632	NO
GAT1	YFL021W	-0.0135864	0.0187628	NO
BUD27	YFL023W	-0.0194472	0.0267765	NO
BST1	YFL025C	-0.0266973	0.0676118	NO
STE2	YFL026W	-3.3e-17	0.998293	NO
GYP8	YFL027C	-0.0135608	0.0769512	NO
CAF16	YFL028C	-0.0152802	0.0251765	NO
AGX1	YFL030W	-0.0100543	0.113249	NO
HAC1	YFL031W	-0.0132138	0.0276408	NO
	YFL032W	-0.0114925	0.0746659	NO
RIM15	YFL033C	-0.0113461	0.0890068	NO
RPL22B	YFL034C-A	-0.00877366	0.164374	NO
	YFL034W	-0.0114404	0.0585404	NO
	YFL035C-B	-0.0104799	0.0977687	NO
RPO41	YFL036W	-0.0133088	0.0437693	NO
	YFL040W	-0.0174395	0.378189	NO
FET5	YFL041W	-0.0277672	0.08628	NO
	YFL042C	-0.0202521	0.109645	NO
	YFL043C	-0.0171807	0.198092	NO
YOD1	YFL044C	-0.0162466	0.193409	NO
FMP32	YFL046W	-0.00576302	0.356459	NO
RGD2	YFL047W	-0.00979957	0.142731	NO
EMP47	YFL048C	-0.0151914	0.0232	NO
	YFL049W	-0.0112475	0.153384	NO
ALR2	YFL050C	-0.00663652	0.350565	NO
	YFL051C	-0.00839587	0.27418	NO
	YFL052W	-0.0159816	0.433765	NO
DAK2	YFL053W	-0.0139041	0.277605	NO
	YFL054C	-0.0134711	0.26024	NO
AGP3	YFL055W	-0.00327804	0.67366	NO
AAD6	YFL056C	-0.00606394	0.345925	NO
	YFL063W	-0.00323282	0.644562	NO
	YFR006W	-0.00685579	0.344453	NO
	YFR007W	-0.00461913	0.538614	NO
FAR7	YFR008W	-0.00555608	0.414866	NO
GCN20	YFR009W	-0.00670678	0.329008	NO
	YFR011C	0.000258868	0.987543	NO
	YFR012W	0.00503208	0.485558	NO
IOC3	YFR013W	-0.00505334	0.427177	NO
CMK1	YFR014C	-0.0049017	0.453375	NO
GSY1	YFR015C	-0.00542951	0.398484	NO
	YFR016C	-0.0073445	0.271805	NO
	YFR017C	-0.00626341	0.341463	NO
	YFR018C	-0.0123179	0.041115	NO
FAB1	YFR019W	-0.0113309	0.0512976	NO
	YFR020W	-0.0106922	0.0797985	NO
ATG18	YFR021W	-0.00891949	0.166111	NO
	YFR022W	-0.0134102	0.0270667	NO
PES4	YFR023W	-0.00574444	0.397623	NO
	YFR024C	-0.00268899	0.736239	NO
LSB3	YFR024C-A	-0.00141657	0.856998	NO
	YFR026C	-0.00966735	0.121771	NO
MET10	YFR030W	-0.0143379	0.0151053	NO
RPL2A	YFR031C-A	-0.0117102	0.0564041	NO
	YFR032C	-0.0113129	0.0609871	NO
RPL29	YFR032C-A	-0.00566831	0.441984	NO
QCR6	YFR033C	-0.015711	0.0267765	NO
PHO4	YFR034C	-0.014532	0.0131724	NO
	YFR035C	-0.00224812	0.768635	NO
	YFR038W	-0.0017795	0.806439	NO
	YFR039C	-0.00148247	0.865039	NO
ERJ5	YFR041C	-0.0120521	0.110086	NO
	YFR043C	-0.0151597	0.0164885	NO
	YFR044C	-0.0124356	0.0726178	NO
	YFR045W	-0.0103586	0.153202	NO
CNN1	YFR046C	-0.016133	0.0219331	NO
BNA6	YFR047C	-0.0157465	0.0206303	NO
RMD8	YFR048W	-0.00887266	0.166691	NO
YMR31	YFR049W	-0.00547022	0.438158	NO
HXK1	YFR053C	-0.00541716	0.499649	NO
	YFR054C	-0.00513627	0.421861	NO
	YFR055W	-0.0125183	0.065181	NO
	YFR056C	-0.0129805	0.0508704	NO
	YFR057W	-0.017397	0.00421611	NO
ERP6	YGL002W	-0.0122658	0.0578894	NO
RPN14	YGL004C	-0.0125746	0.0626795	NO
COG7	YGL005C	-0.000845944	0.928552	NO
PMC1	YGL006W	-0.0169467	0.00421611	NO
LEU1	YGL009C	-0.00405759	0.552743	NO
	YGL010W	-0.00278327	0.67532	NO
PDR1	YGL013C	-0.00445631	0.479839	NO
PUF4	YGL014W	-0.00447146	0.546277	NO
	YGL015C	-0.00934138	0.151482	NO
KAP122	YGL016W	-0.0192982	0.0178031	NO
ATE1	YGL017W	-0.0113161	0.0687149	NO
CKB1	YGL019W	-0.0169445	0.00703607	NO
ALK1	YGL021W	-0.0152494	0.0118439	NO
PIB2	YGL023C	-0.00942633	0.151227	NO
TRP5	YGL026C	-4.68e-17	0.9995	NO
CWH41	YGL027C	-0.0055908	0.415289	NO
SCW11	YGL028C	-0.00592646	0.379899	NO
CGR1	YGL029W	-0.0174311	0.022963	NO
RPL24A	YGL031C	-0.00345126	0.654603	NO
AGA2	YGL032C	-0.00941155	0.140499	NO
	YGL034C	-0.0120643	0.0520242	NO
MIG1	YGL035C	-0.0160371	0.00974071	NO
	YGL036W	-0.0153265	0.0131724	NO
	YGL039W	-0.0101005	0.105073	NO
	YGL041C	-0.0072204	0.237515	NO
	YGL042C	-0.017044	0.0437693	NO
DST1	YGL043W	-0.013809	0.0465774	NO
RIM8	YGL045W	0.00553919	0.377713	NO
	YGL046W	0.00273508	0.683271	NO
TIF4632	YGL049C	-0.0196227	0.0219331	NO
	YGL050W	-0.00453163	0.480714	NO
MST27	YGL051W	-0.00183945	0.811076	NO
PRM8	YGL053W	-0.00594773	0.356895	NO
ERV14	YGL054C	-0.00501534	0.46012	NO
SDS23	YGL056C	-0.00751779	0.248318	NO
	YGL057C	-0.00670275	0.340272	NO
RAD6	YGL058W	-0.00152676	0.832596	NO
	YGL059W	-0.00026437	0.975759	NO
YBP2	YGL060W	0.00301948	0.706399	NO
PYC1	YGL062W	-0.00378673	0.626138	NO
PUS2	YGL063W	0.00542863	0.387579	NO
SGF73	YGL066W	-0.0148224	0.101653	NO
NPY1	YGL067W	-0.00771761	0.272702	NO
RCS1 (AFT1)	YGL071W	0.0059604	0.359612	NO
HNM1	YGL077C	-0.00806115	0.228771	NO
DBP3	YGL078C	0.00109447	0.8869	NO
	YGL079W	-0.00623427	0.334818	NO
FMP37	YGL080W	-0.00393476	0.580903	NO
	YGL082W	-0.0108705	0.065373	NO
SCY1	YGL083W	-0.0117197	0.0508704	NO
GUP1	YGL084C	-0.00475167	0.515494	NO
	YGL085W	-0.00954165	0.137606	NO
MMS2	YGL087C	-0.00292944	0.675038	NO
MF(ALPHA)2	YGL089C	-0.00993851	0.143602	NO
LIF1	YGL090W	-0.0117711	0.0702567	NO
PAN2	YGL094C	-0.00764039	0.28492	NO
TOS8	YGL096W	-0.0191746	0.0242714	NO
	YGL101W	-0.010124	0.0963175	NO
VPS73	YGL104C	-0.0161847	0.00803495	NO
ARC1	YGL105W	0.00104192	0.894528	NO
	YGL108C	-0.015831	0.0160449	NO
	YGL109W	-0.0141239	0.0143599	NO
CUE3	YGL110C	-0.000737744	0.927462	NO
	YGL114W	-0.00493929	0.550032	NO
SNF4	YGL115W	0.0132236	0.768477	NO
	YGL117W	-0.00763743	0.272026	NO
	YGL118C	-0.0133127	0.0454634	NO
GPG1	YGL121C	-0.0165851	0.0105685	NO
MET13	YGL125W	-0.0138363	0.0336207	NO
SCS3	YGL126W	-0.00827724	0.228352	NO
SNT2	YGL131C	-0.0169057	0.00756603	NO
	YGL132W	-0.000174781	0.986554	NO
ITC1	YGL133W	-0.0107284	0.155507	NO
MRM2	YGL136C	-0.00933197	0.162524	NO
	YGL138C	-0.00841437	0.258604	NO
	YGL139W	-0.0129977	0.0694921	NO
	YGL140C	-0.0126909	0.0585404	NO
HUL5	YGL141W	-0.0180743	0.00656939	NO
ROG1	YGL144C	-0.0107206	0.145732	NO
	YGL146C	-0.0146924	0.0193832	NO
RPL9A	YGL147C	-0.00535141	0.399214	NO
	YGL149W	0.00415431	0.558021	NO
NUT1	YGL151W	-0.00718255	0.297736	NO
	YGL152C	-0.0111643	0.0940648	NO
PEX14	YGL153W	-0.0103744	0.17648	NO
LYS5	YGL154C	-0.0101931	0.106505	NO
AMS1	YGL156W	-0.00856972	0.173098	NO
	YGL157W	-0.01241	0.041115	NO
RCK1	YGL158W	-0.0119812	0.0607413	NO
	YGL159W	-0.013969	0.0340804	NO
	YGL160W	-0.0132042	0.0240027	NO
YIP5	YGL161C	-0.0133565	0.0263578	NO
SUT1	YGL162W	-0.00138343	0.857106	NO
RAD54	YGL163C	-0.00426431	0.516977	NO
YRB30	YGL164C	-0.00227825	0.734981	NO
	YGL165C	-0.00719424	0.272085	NO
CUP2	YGL166W	-0.00648243	0.335429	NO
PMR1	YGL167C	0.00206602	0.764275	NO
HUR1	YGL168W	-0.00272788	0.881118	NO
SPO74	YGL170C	-0.00886984	0.178925	NO
BUD13	YGL174W	-0.0194012	0.013548	NO
SAE2	YGL175C	-0.00862156	0.17699	NO
	YGL176C	0.00582423	0.408768	NO
	YGL177W	0.00700257	0.296467	NO
TOS3	YGL179C	-0.000241385	0.98029	NO
ATG1	YGL180W	-0.00195917	0.794942	NO
GTS1	YGL181W	-0.00493714	0.441063	NO
HOS2	YGL194C	-0.00525586	0.488529	NO
	YGL196W	-0.0078247	0.266462	NO
MDS3	YGL197W	-0.00130398	0.86909	NO
YIP4	YGL198W	-0.00265398	0.712825	NO
	YGL199C	-0.00534489	0.410295	NO
ARO8	YGL202W	0.00472961	0.497493	NO
KEX1	YGL203C	0.00187925	0.807247	NO
POX1	YGL205W	-0.00232474	0.708546	NO
SIP2	YGL208W	-0.00578558	0.367886	NO
MIG2	YGL209W	-0.00628122	0.332158	NO
YPT32	YGL210W	-0.0125414	0.0467878	NO
NCS6	YGL211W	-0.00381676	0.593646	NO
VAM7	YGL212W	-0.021647	0.129807	NO
SKI8	YGL213C	-0.00781721	0.206107	NO
	YGL214W	-0.00681053	0.275972	NO
KIP3	YGL216W	-0.00370807	0.603038	NO
	YGL217C	-0.00674589	0.291349	NO
	YGL218W	0.0230482	0.53731	NO
MDM34	YGL219C	0.0101885	0.3995	NO
NIF3	YGL221C	-0.0122768	0.0452125	NO
EDC1	YGL222C	-0.0091584	0.194831	NO
SDT1	YGL224C	-0.00994779	0.119857	NO
OST5	YGL226C-A	-0.0139058	0.0187628	NO
	YGL226W	-0.015815	0.00847964	NO
VID30	YGL227W	-0.0122436	0.0611917	NO
SHE10	YGL228W	-0.0124736	0.0450773	NO
SAP4	YGL229C	-0.00446838	0.552567	NO
	YGL230C	-0.00630742	0.363125	NO
	YGL231C	-0.00135957	0.890894	NO
TAN1	YGL232W	-0.0161832	0.0419618	NO
KAP114	YGL241W	-0.0150295	0.022963	NO
	YGL242C	-0.0178513	0.00360672	NO
TAD1	YGL243W	-0.0135536	0.0190446	NO
RTF1	YGL244W	-0.0187302	0.108922	NO
PDE1	YGL248W	-0.00612024	0.38956	NO
ZIP2	YGL249W	-0.00731763	0.310208	NO
	YGL250W	-0.0123512	0.0726178	NO
HFM1	YGL251C	-0.0141903	0.0336207	NO
FZF1	YGL254W	-0.0136123	0.0391109	NO
ZRT1	YGL255W	-0.0184292	0.00887563	NO
ADH4	YGL256W	-0.0188639	0.00703607	NO
MNT2	YGL257C	-0.0146763	0.0110799	NO
VEL1	YGL258W	-0.00329769	0.630421	NO
YPS5	YGL259W	-0.00479566	0.45689	NO
	YGL260W	-0.00651511	0.322392	NO
	YGL261C	-0.0111598	0.0767427	NO
	YGL262W	-0.01099	0.0762512	NO
COS12	YGL263W	-0.0111873	0.0735623	NO
	YGR001C	-0.0111793	0.0681227	NO
CUL3	YGR003W	-0.0102204	0.10207	NO
MUQ1	YGR007W	-0.0142533	0.0286133	NO
STF2	YGR008C	-0.00988454	0.0789304	NO
NMA2	YGR010W	-0.00713763	0.285766	NO
	YGR011W	-0.0134157	0.0340804	NO
	YGR012W	-0.00620181	0.350538	NO
MSB2	YGR014W	-0.00440367	0.50764	NO
	YGR015C	-0.00823055	0.186948	NO
	YGR016W	-0.00952016	0.130181	NO
	YGR017W	-0.0122682	0.0625681	NO
	YGR018C	-0.0180453	0.00202931	NO
UGA1	YGR019W	-0.0147805	0.0237308	NO
	YGR021W	-0.0119608	0.0681227	NO
	YGR022C	-0.0115986	0.0661569	NO
MTL1	YGR023W	-0.00345194	0.630837	NO
	YGR025W	-0.00192187	0.781412	NO
	YGR026W	-0.0045414	0.488529	NO
RPS25A	YGR027C	0.00192844	0.805657	NO
MSP1	YGR028W	-0.00658302	0.308372	NO
	YGR031W	-0.0114405	0.0802712	NO
GSC2	YGR032W	-0.00765492	0.234338	NO
FMP17	YGR033C	-0.0092466	0.153565	NO
RPL26B	YGR034W	0.00120574	0.871425	NO
	YGR035C	-0.00436364	0.507536	NO
ACB1	YGR037C	-0.00570847	0.366575	NO
ORM1	YGR038W	0.0069263	0.27815	NO
	YGR039W	0.00372792	0.602632	NO
KSS1	YGR040W	0.000314064	0.975686	NO
BUD9	YGR041W	-0.00207289	0.781603	NO
	YGR042W	-0.00561334	0.394975	NO
	YGR043C	-0.00989112	0.142394	NO
RME1	YGR044C	-0.00852135	0.183683	NO
	YGR045C	-0.0096722	0.100224	NO
SCM4	YGR049W	-0.00881957	0.161811	NO
	YGR050C	-0.00894653	0.139612	NO
	YGR051C	-0.0134655	0.0181621	NO
FMP48	YGR052W	0.00259786	0.714726	NO
	YGR053C	-0.00227729	0.768118	NO
	YGR054W	-0.00823845	0.244447	NO
MUP1	YGR055W	-0.0104053	0.175203	NO
	YGR058W	-0.00581469	0.339288	NO
SPR3	YGR059W	-0.00505733	0.434835	NO
ADE6	YGR061C	2.78e-17	0.9995	NO
	YGR066C	-0.00868356	0.169466	NO
	YGR067C	-0.00362834	0.559539	NO
	YGR068C	-0.0120533	0.0687149	NO
	YGR069W	-0.0108427	0.0825098	NO
ROM1	YGR070W	-0.0114831	0.0762512	NO
	YGR071C	-0.0158149	0.00847964	NO
UPF3	YGR072W	-0.0196354	0.00116	NO
PEX8	YGR077C	-0.019009	0.00116	NO
PAC10	YGR078C	0.00131433	0.874067	NO
	YGR079W	-0.00900371	0.208219	NO
TWF1	YGR080W	-0.00577413	0.352463	NO
SLX9	YGR081C	-0.00441981	0.571617	NO
MRP13	YGR084C	-0.0177437	0.00847964	NO
RPL11B	YGR085C	-0.00904501	0.194422	NO
PIL1	YGR086C	-0.015796	0.00703607	NO
PDC6	YGR087C	-0.015849	0.00933043	NO
CTT1	YGR088W	-0.013231	0.0442541	NO
NNF2	YGR089W	-0.0149914	0.0232	NO
DBF2	YGR092W	-0.0131637	0.0386451	NO
	YGR093W	0.00304996	0.666558	NO
TPC1	YGR096W	-0.00360482	0.639334	NO
ASK10	YGR097W	-0.00441225	0.563638	NO
MDR1	YGR100W	-0.0102536	0.183683	NO
PCP1	YGR101W	-0.0171754	0.0101198	NO
VMA21	YGR105W	-0.00684275	0.273903	NO
	YGR106C	-0.0168164	0.0190446	NO
	YGR107W	-0.0162497	0.0174787	NO
CLB1	YGR108W	-0.0175605	0.00847964	NO
CLB6	YGR109C	-0.0163107	0.0131724	NO
	YGR110W	-0.0184153	0.00480448	NO
	YGR111W	0.00548328	0.466579	NO
	YGR117C	-0.00643244	0.341493	NO
RPS23A	YGR118W	-0.00685111	0.328787	NO
MEP1	YGR121C	-0.0129871	0.0487167	NO
	YGR122C-A	0.0108781	0.0820493	NO
	YGR122W	-0.0116365	0.0555331	NO
PPT1	YGR123C	-0.00959046	0.138996	NO
ASN2	YGR124W	-0.0124722	0.0564041	NO
	YGR126W	-0.010593	0.110847	NO
	YGR127W	-0.0180548	0.00421611	NO
SYF2	YGR129W	-0.00799746	0.213476	NO
	YGR130C	-0.0138587	0.0222074	NO
	YGR131W	0.00413457	0.540134	NO
PHB1	YGR132C	-0.00606071	0.351815	NO
PEX4	YGR133W	-0.0115192	0.0723165	NO
CAF130	YGR134W	-0.00914831	0.152569	NO
LSB1	YGR136W	-0.0109307	0.0724894	NO
	YGR137W	-0.0129331	0.0333742	NO
TPO2	YGR138C	-0.0132062	0.0367787	NO
	YGR139W	-0.0147248	0.0190446	NO
VPS62	YGR141W	-0.0165436	0.0113846	NO
BTN2	YGR142W	-0.0114819	0.0677969	NO
SKN1	YGR143W	0.00203568	0.775695	NO
THI4	YGR144W	0.002126	0.791562	NO
	YGR146C	-0.00254062	0.699868	NO
RPL24B	YGR148C	0.000871867	0.924551	NO
	YGR149W	-0.010277	0.118789	NO
[truncated: 2,294 more rows]

## Sheet: Y445D_GAMER_dataset
Y445D GAMER dataset
Standard Name	Systematic Name	GAMER Score	p-value	Hit	Notes	HIT MANUAL	HIT	Notes
MDM10	YAL010C	-0.0583952	0	#REF!	#REF!	#REF!	YES
LTE1	YAL024C	0.0420061	0.00230134	#REF!	#REF!	#REF!	YES
	YAL027W	-0.0309362	0.0352188	#REF!	#REF!	#REF!	YES
CNE1	YAL058W	-0.0325305	0.029159	#REF!	#REF!	#REF!	YES
ADE1	YAR015W	-0.0606874	0	#REF!	#REF!	#REF!	YES
PRM9	YAR031W	-0.0345955	0.0123878	#REF!	#REF!	#REF!	YES
HIR1	YBL008W	0.0175724	0.00124406	#REF!	#REF!	#REF!	YES
RRN10	YBL025W	-0.0514685	0	#REF!	#REF!	#REF!	YES
SHE1	YBL031W	-0.0497294	0	#REF!	#REF!	#REF!	YES
PIN4	YBL051C	-0.0626881	0	#REF!	#REF!	#REF!	YES
TIP1	YBR067C	-0.0654698	0	#REF!	#REF!	#REF!	YES
VID24	YBR105C	0.0164561	0.0222295	#REF!	#REF!	#REF!	YES
YSA1	YBR111C	-0.0323389	0.0222295	#REF!	#REF!	#REF!	YES
TEF2	YBR118W	0.0188422	0.00124406	#REF!	#REF!	#REF!	YES
NPL4	YBR170C	-0.0440543	0	#REF!	#REF!	#REF!	YES
SWD3	YBR175W	-0.0391657	0.007589	#REF!	#REF!	#REF!	YES
SOY1	YBR194W	-0.0529959	0	#REF!	#REF!	#REF!	YES
MET8	YBR213W	-0.0280285	0.0267248	#REF!	#REF!	#REF!	YES
PDB1	YBR221C	-0.0542799	0	#REF!	#REF!	#REF!	YES
	YBR238C	0.0156486	0.00319504	#REF!	#REF!	#REF!	YES
	YBR246W	-0.0523488	0	#REF!	#REF!	#REF!	YES
DCC1	YCL016C	-0.0474859	0	#REF!	#REF!	#REF!	YES
BUD31	YCR063W	-0.0396139	0	#REF!	#REF!	#REF!	YES
IMG2	YCR071C	-0.0538096	0	#REF!	#REF!	#REF!	YES
PAT1	YCR077C	0.0216285	0	#REF!	#REF!	#REF!	YES
PTC1	YDL006W	-0.0393062	0	#REF!	#REF!	#REF!	YES
SLC1	YDL052C	-0.0353561	0.0165331	#REF!	#REF!	#REF!	YES
MBP1	YDL056W	0.0172248	0	#REF!	#REF!	#REF!	YES
RPS29B	YDL061C	0.0198725	0.00124406	#REF!	#REF!	#REF!	YES
	YDL062W	0.0157072	0.00230134	#REF!	#REF!	#REF!	YES
BRE1	YDL074C	-0.052128	0	#REF!	#REF!	#REF!	YES
RPP1A	YDL081C	0.0325498	0.0312597	#REF!	#REF!	#REF!	YES
RPL13A	YDL082W	0.0214584	0	#REF!	#REF!	#REF!	YES
RPS16B	YDL083C	0.017067	0	#REF!	#REF!	#REF!	YES
ARR4	YDL100C	-0.0357162	0.0160699	#REF!	#REF!	#REF!	YES
PHO2	YDL106C	0.0167269	0.0048552	#REF!	#REF!	#REF!	YES
CYK3	YDL117W	0.018708	0	#REF!	#REF!	#REF!	YES
RPP1B	YDL130W	0.0160829	0.00124406	#REF!	#REF!	#REF!	YES
CLB3	YDL155W	-0.0527948	0	#REF!	#REF!	#REF!	YES
RBS1	YDL189W	0.0183953	0.00230134	#REF!	#REF!	#REF!	YES
UFD2	YDL190C	0.0186115	0	#REF!	#REF!	#REF!	YES
	YDR020C	-0.0472733	0	#REF!	#REF!	#REF!	YES
CIS1	YDR022C	0.0167782	0.0472742	#REF!	#REF!	#REF!	YES
PST2	YDR032C	0.0168325	0.0156692	#REF!	#REF!	#REF!	YES
TPS2	YDR074W	-0.04891	0.007589	#REF!	#REF!	#REF!	YES
PPH3	YDR075W	-0.030988	0.00892476	#REF!	#REF!	#REF!	YES
ALT2	YDR111C	-0.0571015	0	#REF!	#REF!	#REF!	YES
ARO1	YDR127W	-0.0529523	0	#REF!	#REF!	#REF!	YES
	YDR133C	0.0171921	0.00124406	#REF!	#REF!	#REF!	YES
ENT5	YDR153C	0.0170798	0.00230134	#REF!	#REF!	#REF!	YES
HOM2	YDR158W	-0.0463844	0	#REF!	#REF!	#REF!	YES
UME6	YDR207C	-0.0406014	0.0123878	#REF!	#REF!	#REF!	YES
MNN10	YDR245W	-0.0500423	0	#REF!	#REF!	#REF!	YES
PMP3	YDR276C	-0.0489435	0	#REF!	#REF!	#REF!	YES
RTT103	YDR289C	-0.0508492	0	#REF!	#REF!	#REF!	YES
	YDR290W	-0.0521857	0	#REF!	#REF!	#REF!	YES
	YDR314C	0.0163937	0.00404906	#REF!	#REF!	#REF!	YES
IPK1	YDR315C	-0.0488408	0	#REF!	#REF!	#REF!	YES
SWA2	YDR320C	-0.0341923	0.0204095	#REF!	#REF!	#REF!	YES
	YDR332W	-0.0366592	0.00319504	#REF!	#REF!	#REF!	YES
MSN5	YDR335W	-0.0589019	0	#REF!	#REF!	#REF!	YES
VID21	YDR359C	-0.0521061	0	#REF!	#REF!	#REF!	YES
SEM1	YDR363W-A	-0.0514954	0	#REF!	#REF!	#REF!	YES
SAC7	YDR389W	0.0172049	0.0288192	#REF!	#REF!	#REF!	YES
SPT3	YDR392W	-0.0539045	0	#REF!	#REF!	#REF!	YES
MFA1	YDR461W	-0.0466804	0	#REF!	#REF!	#REF!	YES
STP1	YDR463W	-0.0524754	0	#REF!	#REF!	#REF!	YES
SDC1	YDR469W	0.0150364	0.0117993	#REF!	#REF!	#REF!	YES
	YDR474C	-0.0358821	0.0180444	#REF!	#REF!	#REF!	YES
SNF1	YDR477W	-0.0545088	0	#REF!	#REF!	#REF!	YES
PEX29	YDR479C	0.0154754	0.00319504	#REF!	#REF!	#REF!	YES
SAM2	YDR502C	0.0263187	0.0259793	#REF!	#REF!	#REF!	YES
GNP1	YDR508C	-0.0500571	0	#REF!	#REF!	#REF!	YES
EMI1	YDR512C	0.0158146	0.0267248	#REF!	#REF!	#REF!	YES
(KRE28)	YDR532C	-0.0457042	0.0222295	#REF!	#REF!	#REF!	YES
GIM4	YEL003W	-0.0495318	0	#REF!	#REF!	#REF!	YES
TOS9 (MIT1)	YEL007W	-0.0542212	0	#REF!	#REF!	#REF!	YES
UBC8	YEL012W	0.0181721	0	#REF!	#REF!	#REF!	YES
VAC8	YEL013W	-0.0567424	0	#REF!	#REF!	#REF!	YES
	YEL033W	-0.0492573	0	#REF!	#REF!	#REF!	YES
PRB1	YEL060C	-0.0613302	0	#REF!	#REF!	#REF!	YES	Linkage
CIN8	YEL061C	-0.0582551	0	#REF!	#REF!	NO	YES	Linkage
CAN1	YEL063C	-0.056045	0	#REF!	#REF!	NO	YES	Linkage
AVT2	YEL064C	-0.062297	0	#REF!	#REF!	#REF!	YES	Linkage
SIT1	YEL065W	-0.053309	0	#REF!	#REF!	#REF!	YES	Linkage
NOP16	YER002W	0.0195894	0	#REF!	#REF!	#REF!	YES
BIM1	YER016W	-0.055895	0	#REF!	#REF!	#REF!	YES
HIS1	YER055C	-0.056355	0	#REF!	#REF!	#REF!	YES
RPL34A	YER056C-A	0.0168061	0.00230134	#REF!	#REF!	#REF!	YES
CEM1	YER061C	-0.0531227	0	#REF!	#REF!	#REF!	YES
RMD7 (GET2)	YER083C	-0.059234	0	#REF!	#REF!	#REF!	YES
	YER084W	-0.0536208	0	#REF!	#REF!	#REF!	YES
IES5	YER092W	0.0154582	0.00230134	#REF!	#REF!	#REF!	YES
SWI4	YER111C	0.0211825	0	#REF!	#REF!	#REF!	YES
	YER119C-A	0.025315	0	#REF!	#REF!	#REF!	YES
SCS2	YER120W	0.0164854	0.0123878	#REF!	#REF!	#REF!	YES
YCK3	YER123W	0.0186525	0	#REF!	#REF!	#REF!	YES
	YER139C	-0.0337526	0.0219215	#REF!	#REF!	#REF!	YES
PEA2	YER149C	-0.0515709	0	#REF!	#REF!	#REF!	YES
UBP3	YER151C	0.0214117	0	#REF!	#REF!	#REF!	YES
CHD1	YER164W	-0.0489366	0	#REF!	#REF!	#REF!	YES
PDA1	YER178W	-0.0359733	0.0415497	#REF!	#REF!	#REF!	YES
DEG1	YFL001W	0.0180397	0	#REF!	#REF!	#REF!	YES
	YFL012W	0.0173346	0.0345823	#REF!	#REF!	#REF!	YES
LPD1	YFL018C	-0.052991	0	#REF!	#REF!	#REF!	YES
UBP6	YFR010W	-0.054935	0	#REF!	#REF!	#REF!	YES
IOC3	YFR013W	0.016134	0.010108	#REF!	#REF!	#REF!	YES
HIS2	YFR025C	-0.0586381	0	#REF!	#REF!	#REF!	YES
RPL2A	YFR031C-A	0.0168843	0.00230134	#REF!	#REF!	#REF!	YES
RPL29	YFR032C-A	0.0236844	0	#REF!	#REF!	#REF!	YES
SAP155	YFR040W	-0.06044	0	#REF!	#REF!	#REF!	YES
PUF4	YGL014W	0.0253192	0.040961	#REF!	#REF!	#REF!	YES
MDM39	YGL020C	-0.031637	0.0395908	#REF!	#REF!	#REF!	YES
PIB2	YGL023C	-0.0307618	0	#REF!	#REF!	#REF!	YES
	YGL024W	-0.043779	0	#REF!	#REF!	#REF!	YES
CGR1	YGL029W	0.0190272	0.00319504	#REF!	#REF!	#REF!	YES
RPL24A	YGL031C	0.0241754	0	#REF!	#REF!	#REF!	YES
	YGL042C	-0.0511438	0	#REF!	#REF!	#REF!	YES
DST1	YGL043W	-0.0473274	0	#REF!	#REF!	#REF!	YES
SGF73	YGL066W	-0.0474833	0	#REF!	#REF!	#REF!	YES
RCS1 (AFT1)	YGL071W	0.0169848	0.0185496	#REF!	#REF!	#REF!	YES
DBP3	YGL078C	0.0211322	0	#REF!	#REF!	#REF!	YES
FMP37	YGL080W	0.0228567	0.00124406	#REF!	#REF!	#REF!	YES
	YGL081W	-0.0526799	0	#REF!	#REF!	#REF!	YES
MAD1	YGL086W	-0.0509941	0	#REF!	#REF!	#REF!	YES
ARC1	YGL105W	0.0299508	0	#REF!	#REF!	#REF!	YES
CUE3	YGL110C	0.0182529	0.0160699	#REF!	#REF!	#REF!	YES
MON1	YGL124C	-0.053325	0	#REF!	#REF!	#REF!	YES
SCS3	YGL126W	0.0151688	0.0180444	#REF!	#REF!	#REF!	YES
SOH1	YGL127C	-0.0649923	0	#REF!	#REF!	#REF!	YES
RPL9A	YGL147C	0.0187119	0.00319504	#REF!	#REF!	#REF!	YES
HUR1	YGL168W	-0.0512051	0	#REF!	#REF!	#REF!	YES
KEM1	YGL173C	-0.055448	0	#REF!	#REF!	#REF!	YES
BUD13	YGL174W	-0.0343016	0.0418195	#REF!	#REF!	#REF!	YES
HOS2	YGL194C	0.0164797	0.0312597	#REF!	#REF!	#REF!	YES
GCN1	YGL195W	-0.0464629	0	#REF!	#REF!	#REF!	YES
ARO8	YGL202W	0.0251436	0	#REF!	#REF!	#REF!	YES
NCS6	YGL211W	0.0254133	0	#REF!	#REF!	#REF!	YES
VAM7	YGL212W	-0.0480213	0	#REF!	#REF!	#REF!	YES
SKI8	YGL213C	0.0184059	0.00826975	#REF!	#REF!	#REF!	YES
	YGL214W	0.0199141	0.00124406	#REF!	#REF!	#REF!	YES
VID30	YGL227W	0.0183472	0	#REF!	#REF!	#REF!	YES
ADE5	YGL234W	-0.0592966	0	#REF!	#REF!	#REF!	YES
RTF1	YGL244W	-0.0477381	0	#REF!	#REF!	#REF!	YES
RTG2	YGL252C	-0.0618087	0	#REF!	#REF!	#REF!	YES
RPS25A	YGR027C	0.0225724	0	#REF!	#REF!	#REF!	YES
	YGR039W	0.0168836	0.00624615	#REF!	#REF!	#REF!	YES
KSS1	YGR040W	0.0202488	0.00124406	#REF!	#REF!	#REF!	YES
	YGR071C	0.0169656	0.00124406	#REF!	#REF!	#REF!	YES
TWF1	YGR080W	0.0169949	0.0145609	#REF!	#REF!	#REF!	YES
SLX9	YGR081C	0.0224283	0	#REF!	#REF!	#REF!	YES
RPL11B	YGR085C	0.0182649	0	#REF!	#REF!	#REF!	YES
VMA21	YGR105W	0.0178164	0	#REF!	#REF!	#REF!	YES
	YGR111W	0.0175186	0.0175848	#REF!	#REF!	#REF!	YES
RPS23A	YGR118W	0.0164757	0.00124406	#REF!	#REF!	#REF!	YES
PRE9	YGR135W	-0.0601806	0	#REF!	#REF!	#REF!	YES
RPL24B	YGR148C	0.0151284	0.0385238	#REF!	#REF!	#REF!	YES
CHO2	YGR157W	-0.04508	0	#REF!	#REF!	#REF!	YES
	YGR168C	0.0151644	0.0219215	#REF!	#REF!	#REF!	YES
PUS6	YGR169C	0.0150733	0.0180444	#REF!	#REF!	#REF!	YES
	YGR182C	0.0178771	0.0048552	#REF!	#REF!	#REF!	YES
BUB1	YGR188C	-0.0512831	0	#REF!	#REF!	#REF!	YES
PDX1	YGR193C	0.016354	0.0210507	#REF!	#REF!	#REF!	YES
ELP2	YGR200C	0.0273071	0	#REF!	#REF!	#REF!	YES
	YGR206W	0.0154528	0.00319504	#REF!	#REF!	#REF!	YES
RPS0A	YGR214W	0.0195168	0	#REF!	#REF!	#REF!	YES
CCH1	YGR217W	0.0180127	0.00230134	#REF!	#REF!	#REF!	YES
ERV29	YGR284C	0.0161128	0.00559826	#REF!	#REF!	#REF!	YES
BIO2	YGR286C	0.0182544	0	#REF!	#REF!	#REF!	YES
STE20	YHL007C	-0.0456789	0	#REF!	#REF!	#REF!	YES
	YHL008C	0.0187224	0.00230134	#REF!	#REF!	#REF!	YES
DUR3	YHL016C	0.0158977	0.0210507	#REF!	#REF!	#REF!	YES
	YHL017W	0.0176736	0.00124406	#REF!	#REF!	#REF!	YES
RMD11	YHL023C	-0.0597225	0	#REF!	#REF!	#REF!	YES
WSC4	YHL028W	0.0161508	0.010108	#REF!	#REF!	#REF!	YES
GOS1	YHL031C	-0.050844	0	#REF!	#REF!	#REF!	YES
RPL8A	YHL033C	0.0226202	0	#REF!	#REF!	#REF!	YES
ARN1	YHL040C	0.0178624	0.0222295	#REF!	#REF!	#REF!	YES
ARN2	YHL047C	0.0180388	0.00124406	#REF!	#REF!	#REF!	YES
NEM1	YHR004C	0.0183761	0.00559826	#REF!	#REF!	#REF!	YES
STP2	YHR006W	0.0203459	0.00124406	#REF!	#REF!	#REF!	YES
ARG4	YHR018C	-0.0554093	0	#REF!	#REF!	#REF!	YES
RPS27B	YHR021C	0.0241302	0	#REF!	#REF!	#REF!	YES
	YHR022C	0.0178019	0.0117993	#REF!	#REF!	#REF!	YES
THR1	YHR025W	-0.0642378	0	#REF!	#REF!	#REF!	YES
SLT2	YHR030C	-0.0585645	0	#REF!	#REF!	#REF!	YES
RRM3	YHR031C	0.0201048	0.00892476	#REF!	#REF!	#REF!	YES
	YHR033W	0.0171811	0.00230134	#REF!	#REF!	#REF!	YES
PIH1	YHR034C	0.0220007	0	#REF!	#REF!	#REF!	YES
SRB2	YHR041C	-0.053232	0	#REF!	#REF!	#REF!	YES
	YHR048W	0.0163685	0.010108	#REF!	#REF!	#REF!	YES
SMF2	YHR050W	0.0181803	0	#REF!	#REF!	#REF!	YES
SSF1	YHR066W	0.0234934	0	#REF!	#REF!	#REF!	YES
PTC7	YHR076W	0.0155558	0.007589	#REF!	#REF!	#REF!	YES
LRP1	YHR081W	0.0311235	0	#REF!	#REF!	#REF!	YES
GGA2	YHR108W	0.0230878	0.0494602	#REF!	#REF!	#REF!	YES
UBA4	YHR111W	0.0286663	0	#REF!	#REF!	#REF!	YES
	YHR113W	0.0152412	0.007589	#REF!	#REF!	#REF!	YES
NDT80	YHR124W	0.0169398	0.00559826	#REF!	#REF!	#REF!	YES
ARP1	YHR129C	0.0186855	0.007589	#REF!	#REF!	#REF!	YES
	YHR130C	0.015329	0.013479	#REF!	#REF!	#REF!	YES
PEX28	YHR150W	0.0224999	0.0323469	#REF!	#REF!	#REF!	YES
YAP1801	YHR161C	0.0199231	0.00230134	#REF!	#REF!	#REF!	YES
	YHR162W	0.0289525	0	#REF!	#REF!	#REF!	YES
SOL3	YHR163W	0.0195611	0	#REF!	#REF!	#REF!	YES
THP2	YHR167W	0.0189709	0.00230134	#REF!	#REF!	#REF!	YES
ATG7	YHR171W	0.0171213	0.00124406	#REF!	#REF!	#REF!	YES
FMO1	YHR176W	0.0157703	0.00559826	#REF!	#REF!	#REF!	YES
STB5	YHR178W	-0.0524217	0	#REF!	#REF!	#REF!	YES
SSP1	YHR184W	0.015084	0.0106539	#REF!	#REF!	#REF!	YES
PFS1	YHR185C	0.0158805	0.0274519	#REF!	#REF!	#REF!	YES
PTH1	YHR189W	0.0156482	0.0123878	#REF!	#REF!	#REF!	YES
EGD2	YHR193C	0.0178186	0.00319504	#REF!	#REF!	#REF!	YES
MDM31	YHR194W	-0.0512037	0	#REF!	#REF!	#REF!	YES
FMP34	YHR199C	0.016162	0.00124406	#REF!	#REF!	#REF!	YES
RPN10	YHR200W	0.0168834	0.00319504	#REF!	#REF!	#REF!	YES
RPS4B	YHR203C	0.0252655	0	#REF!	#REF!	#REF!	YES
URM1	YIL008W	0.0310851	0	#REF!	#REF!	#REF!	YES
VID28	YIL017C	0.0180079	0.0106539	#REF!	#REF!	#REF!	YES
	YIL023C	0.0164835	0.010108	#REF!	#REF!	#REF!	YES
	YIL028W	0.020502	0.00319504	#REF!	#REF!	#REF!	YES
	YIL029C	0.0174159	0.00559826	#REF!	#REF!	#REF!	YES
NOT3	YIL038C	0.0160318	0.0365769	#REF!	#REF!	#REF!	YES
GVP36	YIL041W	0.016672	0.0190473	#REF!	#REF!	#REF!	YES
CBR1	YIL043C	0.0160341	0.0418195	#REF!	#REF!	#REF!	YES
RHR2	YIL053W	0.0156028	0.0285097	#REF!	#REF!	#REF!	YES
	YIL060W	0.015626	0.0151563	#REF!	#REF!	#REF!	YES
	YIL064W	0.0156756	0.00959106	#REF!	#REF!	#REF!	YES
FIS1	YIL065C	0.0185288	0.00892476	#REF!	#REF!	#REF!	YES
SPO22	YIL073C	0.0156402	0.0048552	#REF!	#REF!	#REF!	YES
SEC28	YIL076W	-0.0511851	0	#REF!	#REF!	#REF!	YES
SDS3	YIL084C	0.0219688	0	#REF!	#REF!	#REF!	YES
PFK26	YIL107C	0.0155102	0.0323469	#REF!	#REF!	#REF!	YES
	YIL110W	0.0256493	0.00124406	#REF!	#REF!	#REF!	YES
HOS4	YIL112W	0.0175931	0.0197902	#REF!	#REF!	#REF!	YES
HIS5	YIL116W	-0.0618499	0	#REF!	#REF!	#REF!	YES
SIM1	YIL123W	0.0153097	0.0180444	#REF!	#REF!	#REF!	YES
KGD1	YIL125W	-0.0543445	0	#REF!	#REF!	#REF!	YES
MET18	YIL128W	0.0257613	0	#REF!	#REF!	#REF!	YES
RPL16A	YIL133C	0.0224787	0	#REF!	#REF!	#REF!	YES
FLX1	YIL134W	0.0329716	0	#REF!	#REF!	#REF!	YES
	YIL152W	0.0172491	0.00319504	#REF!	#REF!	#REF!	YES
	YIL165C	0.0181864	0.00319504	#REF!	#REF!	#REF!	YES
SGN1	YIR001C	0.0170576	0.00559826	#REF!	#REF!	#REF!	YES
IST3	YIR005W	0.0169537	0.0151563	#REF!	#REF!	#REF!	YES
	YIR016W	0.01556	0.0139805	#REF!	#REF!	#REF!	YES
DAL81	YIR023W	-0.0498906	0	#REF!	#REF!	#REF!	YES
	YJL007C	0.0159374	0.00697886	#REF!	#REF!	#REF!	YES
MAD3	YJL013C	-0.0503026	0	#REF!	#REF!	#REF!	YES
VPS53	YJL029C	-0.0591047	0	#REF!	#REF!	#REF!	YES
MAD2	YJL030W	-0.048414	0	#REF!	#REF!	#REF!	YES
PRY3	YJL078C	0.0160388	0.0145609	#REF!	#REF!	#REF!	YES
BCK1	YJL095W	-0.0503639	0	#REF!	#REF!	#REF!	YES
GSH1	YJL101C	-0.052729	0	#REF!	#REF!	#REF!	YES
RPE1	YJL121C	0.029348	0	#REF!	#REF!	#REF!	YES
LSM1	YJL124C	0.0212573	0	#REF!	#REF!	#REF!	YES
	YJL149W	0.0151503	0.00559826	#REF!	#REF!	#REF!	YES
SNA3	YJL151C	0.0155865	0.0170891	#REF!	#REF!	#REF!	YES
TPK1	YJL164C	0.0170894	0.0310145	#REF!	#REF!	#REF!	YES
HAL5	YJL165C	0.032166	0.00124406	#REF!	#REF!	#REF!	YES
SET2	YJL168C	-0.0489828	0	#REF!	#REF!	#REF!	YES
	YJL175W	-0.0572322	0	#REF!	#REF!	#REF!	YES
RPL17B	YJL177W	0.0181484	0	#REF!	#REF!	#REF!	YES
	YJL193W	0.0157041	0.0320806	#REF!	#REF!	#REF!	YES
ELO1	YJL196C	0.0182369	0.00624615	#REF!	#REF!	#REF!	YES
UBP12	YJL197W	0.0156133	0.0388539	#REF!	#REF!	#REF!	YES
	YJL206C	0.0201264	0	#REF!	#REF!	#REF!	YES
NUC1	YJL208C	0.0161378	0.00124406	#REF!	#REF!	#REF!	YES
OPT1	YJL212C	0.0180793	0.00230134	#REF!	#REF!	#REF!	YES
	YJL213W	0.019429	0	#REF!	#REF!	#REF!	YES
HXT8	YJL214W	0.022902	0	#REF!	#REF!	#REF!	YES
RBF22	YJR014W	0.0202029	0	#REF!	#REF!	#REF!	YES
CPR7	YJR032W	0.0210542	0.00319504	#REF!	#REF!	#REF!	YES
BFA1	YJR053W	-0.0531672	0	#REF!	#REF!	#REF!	YES
	YJR061W	0.0152549	0.011216	#REF!	#REF!	#REF!	YES
OPI3	YJR073C	-0.0438467	0	#REF!	#REF!	#REF!	YES
MOG1	YJR074W	0.0216566	0	#REF!	#REF!	#REF!	YES
MIR1	YJR077C	0.0169373	0.0165331	#REF!	#REF!	#REF!	YES
RPL43B	YJR094W-A	0.0230629	0	#REF!	#REF!	#REF!	YES
ABM1	YJR108W	0.0177047	0.013479	#REF!	#REF!	#REF!	YES
	YJR111C	0.0164205	0.0048552	#REF!	#REF!	#REF!	YES
HIR3	YJR140C	0.0164496	0.0139805	#REF!	#REF!	#REF!	YES
RPS4A	YJR145C	0.0252249	0	#REF!	#REF!	#REF!	YES
RBF18	YKL056C	0.021917	0.0314648	#REF!	#REF!	#REF!	YES
LHS1	YKL073W	0.0211935	0.013479	#REF!	#REF!	#REF!	YES
	YKL136W	0.0210084	0	#REF!	#REF!	#REF!	YES
CTK1	YKL139W	-0.0529965	0	#REF!	#REF!	#REF!	YES
ASH1	YKL185W	0.0161097	0.0200618	#REF!	#REF!	#REF!	YES
CNB1	YKL190W	0.0201395	0.00404906	#REF!	#REF!	#REF!	YES
DPH2	YKL191W	0.0182392	0.00624615	#REF!	#REF!	#REF!	YES
	YKL202W	0.0171944	0.0048552	#REF!	#REF!	#REF!	YES
EAP1	YKL204W	0.016167	0.0302609	#REF!	#REF!	#REF!	YES
LOS1	YKL205W	0.0171619	0.013479	#REF!	#REF!	#REF!	YES
SAC1	YKL212W	-0.0510351	0.00404906	#REF!	#REF!	#REF!	YES
TOF2	YKR010C	0.0167377	0.007589	#REF!	#REF!	#REF!	YES
IRS4	YKR019C	-0.0372061	0.00319504	#REF!	#REF!	#REF!	YES
GCN3	YKR026C	-0.0496903	0	#REF!	#REF!	#REF!	YES
FMP50	YKR027W	0.0173421	0.0457136	#REF!	#REF!	#REF!	YES
	YKR035C	0.0190223	0.0117993	#REF!	#REF!	#REF!	YES
RPS21A	YKR057W	0.0222197	0.00404906	#REF!	#REF!	#REF!	YES
TIF1	YKR059W	0.0155229	0.011216	#REF!	#REF!	#REF!	YES
FMP18	YKR065C	0.0169641	0.00624615	#REF!	#REF!	#REF!	YES
	YKR074W	0.0235081	0	#REF!	#REF!	#REF!	YES
NUP133	YKR082W	-0.0463989	0	#REF!	#REF!	#REF!	YES
RPL40B	YKR094C	0.0158805	0.00697886	#REF!	#REF!	#REF!	YES
BAS1	YKR099W	-0.0624793	0	#REF!	#REF!	#REF!	YES
FLO10	YKR102W	0.016504	0.0048552	#REF!	#REF!	#REF!	YES
RTT109	YLL002W	0.0184629	0.00697886	#REF!	#REF!	#REF!	YES
UBI4	YLL039C	-0.0590812	0	#REF!	#REF!	#REF!	YES
	YLL044W	0.0185318	0.00230134	#REF!	#REF!	#REF!	YES
RPL8B	YLL045C	0.020417	0.00697886	#REF!	#REF!	#REF!	YES
	YLR021W	-0.0527481	0	#REF!	#REF!	#REF!	YES
RIC1	YLR039C	-0.0331103	0.0165331	#REF!	#REF!	#REF!	YES
BUD28	YLR062C	0.0150636	0.007589	#REF!	#REF!	#REF!	YES
ALT1	YLR089C	0.0272124	0	#REF!	#REF!	#REF!	YES
HOG1	YLR113W	0.0154193	0.0195665	#REF!	#REF!	#REF!	YES
SWI6	YLR182W	-0.0611705	0	#REF!	#REF!	#REF!	YES
TOS4	YLR183C	-0.0543997	0	#REF!	#REF!	#REF!	YES
	YLR184W	0.0179213	0.022679	#REF!	#REF!	#REF!	YES
RPL37A	YLR185W	0.0298359	0	#REF!	#REF!	#REF!	YES
MDL1	YLR188W	-0.03173	0.0368808	#REF!	#REF!	#REF!	YES
HCR1	YLR192C	-0.0537957	0	#REF!	#REF!	#REF!	YES
	YLR193C	-0.0336818	0.0312597	#REF!	#REF!	#REF!	YES
	YLR199C	-0.0318615	0.0374409	#REF!	#REF!	#REF!	YES
PNP1	YLR209C	-0.0503533	0	#REF!	#REF!	NO	YES	Linkage
	YLR211C	-0.0338485	0.0255995	#REF!	#REF!	NO	YES	Linkage
CRR1	YLR213C	-0.0524795	0	#REF!	#REF!	NO	YES	Linkage
ARV1	YLR242C	-0.0316493	0.0428767	#REF!	#REF!	#REF!	YES
	YLR255C	-0.0390684	0.00697886	#REF!	#REF!	#REF!	YES
RPS28B	YLR264W	0.0169085	0.0123878	#REF!	#REF!	#REF!	YES
RPS30A	YLR287C-A	0.022051	0	#REF!	#REF!	#REF!	YES
EST2	YLR318W	0.0183754	0.00230134	#REF!	#REF!	#REF!	YES
MMS22	YLR320W	-0.0498429	0	#REF!	#REF!	#REF!	YES
RPS25B	YLR333C	0.015573	0.00559826	#REF!	#REF!	#REF!	YES
RPL26A	YLR344W	0.0165693	0.0365769	#REF!	#REF!	#REF!	YES
SUR4	YLR372W	0.0172332	0.0185496	#REF!	#REF!	#REF!	YES
VID22	YLR373C	0.0223668	0.0200618	#REF!	#REF!	#REF!	YES
IKI3	YLR384C	0.0182772	0	#REF!	#REF!	#REF!	YES
VAC14	YLR386W	0.0230508	0	#REF!	#REF!	#REF!	YES
RPS29A	YLR388W	0.0168113	0.0117993	#REF!	#REF!	#REF!	YES
URA4	YLR420W	0.0177302	0.00404906	#REF!	#REF!	#REF!	YES
	YLR426W	0.022633	0	#REF!	#REF!	#REF!	YES
IMD3	YLR432W	0.017772	0.00124406	#REF!	#REF!	#REF!	YES
CNA1	YLR433C	0.0151927	0.011216	#REF!	#REF!	#REF!	YES
TSR2	YLR435W	0.0210232	0	#REF!	#REF!	#REF!	YES
RPS1A	YLR441C	0.0178994	0	#REF!	#REF!	#REF!	YES
ECM7	YLR443W	0.0160966	0.00230134	#REF!	#REF!	#REF!	YES
	YLR444C	0.0161884	0.00124406	#REF!	#REF!	#REF!	YES
RPL6B	YLR448W	0.024887	0	#REF!	#REF!	#REF!	YES
SST2	YLR452C	0.0188528	0	#REF!	#REF!	#REF!	YES
PAU4	YLR461W	0.0154807	0.010108	#REF!	#REF!	#REF!	YES
YPT7	YML001W	-0.0551885	0	#REF!	#REF!	#REF!	YES
ERG6	YML008C	-0.0540788	0	#REF!	#REF!	#REF!	YES
SEL1	YML013W	-0.0440472	0	#REF!	#REF!	#REF!	YES
APT1	YML022W	0.0156103	0.0048552	#REF!	#REF!	#REF!	YES
RPS18B	YML026C	0.0262193	0	#REF!	#REF!	#REF!	YES
YOX1	YML027W	0.0159118	0.0165331	#REF!	#REF!	#REF!	YES
	YML035C-A	0.0156213	0.00319504	#REF!	#REF!	#REF!	YES
	YML036W	0.0183545	0	#REF!	#REF!	#REF!	YES
	YML037C	0.0170355	0.00230134	#REF!	#REF!	#REF!	YES
YMD8	YML038C	0.0278371	0	#REF!	#REF!	#REF!	YES
VPS71	YML041C	0.0154744	0.00124406	#REF!	#REF!	#REF!	YES
SUR7	YML052W	0.0155533	0.00624615	#REF!	#REF!	#REF!	YES
	YML053C	0.0174642	0	#REF!	#REF!	#REF!	YES
RPS1B	YML063W	0.0257288	0	#REF!	#REF!	#REF!	YES
ITT1	YML068W	0.0201585	0	#REF!	#REF!	#REF!	YES
TCB3	YML072C	0.01568	0.0106539	#REF!	#REF!	#REF!	YES
WAR1	YML076C	0.0166332	0.00624615	#REF!	#REF!	#REF!	YES
ATP18	YML081C-A	0.0151466	0.0195665	#REF!	#REF!	#REF!	YES
ARG81	YML099C	0.0177173	0.00124406	#REF!	#REF!	#REF!	YES
	YML102C-A	0.0153704	0.00959106	#REF!	#REF!	#REF!	YES
NUP188	YML103C	0.0169449	0	#REF!	#REF!	#REF!	YES
URA5	YML106W	0.0223305	0.0235639	#REF!	#REF!	#REF!	YES
	YML108W	0.0212857	0	#REF!	#REF!	#REF!	YES
DAT1	YML113W	0.0172444	0.0048552	#REF!	#REF!	#REF!	YES
GTR1	YML121W	0.0204299	0	#REF!	#REF!	#REF!	YES
	YMR010W	0.0152507	0.00319504	#REF!	#REF!	#REF!	YES
HXT2	YMR011W	0.0156515	0.0048552	#REF!	#REF!	#REF!	YES
ERG5	YMR015C	0.0212649	0.00826975	#REF!	#REF!	#REF!	YES
SOK2	YMR016C	0.0179542	0.00624615	#REF!	#REF!	#REF!	YES
MAC1	YMR021C	0.0379473	0	#REF!	#REF!	#REF!	YES
QRI8	YMR022W	0.0156985	0.0129624	#REF!	#REF!	#REF!	YES
RSF1	YMR030W	0.020622	0	#REF!	#REF!	#REF!	YES
	YMR034C	0.0151061	0.00624615	#REF!	#REF!	#REF!	YES
MIH1	YMR036C	0.0153633	0	#REF!	#REF!	#REF!	YES
ARG80	YMR042W	0.0212894	0	#REF!	#REF!	#REF!	YES
STB2	YMR053C	0.015514	0.007589	#REF!	#REF!	#REF!	YES
TOM37	YMR060C	-0.0585356	0	#REF!	#REF!	#REF!	YES
MOT3	YMR070W	0.0164352	0.00319504	#REF!	#REF!	#REF!	YES
	YMR075C-A	0.0160933	0.0427021	#REF!	#REF!	#REF!	YES
RCO1	YMR075W	0.0179397	0.00826975	#REF!	#REF!	#REF!	YES
AIP1	YMR092C	0.020084	0.00404906	#REF!	#REF!	#REF!	YES
ASC1	YMR116C	0.0247232	0	#REF!	#REF!	#REF!	YES
GID8	YMR135C	0.0231425	0.00124406	#REF!	#REF!	#REF!	YES
PSO2	YMR137C	0.0150041	0.00624615	#REF!	#REF!	#REF!	YES
CIN4	YMR138W	0.0161428	0.010108	#REF!	#REF!	#REF!	YES
RIM11	YMR139W	0.0168561	0.00559826	#REF!	#REF!	#REF!	YES
RPS16A	YMR143W	0.028597	0	#REF!	#REF!	#REF!	YES
	YMR144W	0.0266598	0	#REF!	#REF!	#REF!	YES
NDE1	YMR145C	0.0175941	0	#REF!	#REF!	#REF!	YES
	YMR148W	0.0151738	0.00697886	#REF!	#REF!	#REF!	YES
YIM1	YMR152W	0.0213456	0	#REF!	#REF!	#REF!	YES
RIM13	YMR154C	-0.0496754	0	#REF!	#REF!	#REF!	YES
TPP1	YMR156C	0.0150773	0.0048552	#REF!	#REF!	#REF!	YES
SMP2	YMR165C	-0.0514351	0	#REF!	#REF!	#REF!	YES
DDR48	YMR173W	0.0204602	0	#REF!	#REF!	#REF!	YES
	YMR173W-A	0.016824	0	#REF!	#REF!	#REF!	YES
	YMR193C-A	0.0199888	0	#REF!	#REF!	#REF!	YES
RPL36A	YMR194W	0.0165534	0	#REF!	#REF!	#REF!	YES
CIK1	YMR198W	-0.0489798	0	#REF!	#REF!	#REF!	YES
ERG2	YMR202W	-0.0536905	0	#REF!	#REF!	#REF!	YES
ESC1	YMR219W	0.016011	0.00559826	#REF!	#REF!	#REF!	YES
	YMR226C	0.0150593	0.0048552	#REF!	#REF!	#REF!	YES
RPS10B	YMR230W	0.0219234	0	#REF!	#REF!	#REF!	YES
TRI1	YMR233W	0.0177576	0	#REF!	#REF!	#REF!	YES
BCH1	YMR237W	0.0209402	0	#REF!	#REF!	#REF!	YES
YHM2	YMR241W	0.0175173	0.010108	#REF!	#REF!	#REF!	YES
	YMR245W	0.0179205	0.007589	#REF!	#REF!	#REF!	YES
	YMR247C	0.015407	0.00892476	#REF!	#REF!	#REF!	YES
	YMR269W	0.0164405	0.0204095	#REF!	#REF!	#REF!	YES
SCS7	YMR272C	-0.0443069	0	#REF!	#REF!	#REF!	YES
	YMR279C	0.0157922	0.00319504	#REF!	#REF!	#REF!	YES
AEP2	YMR282C	0.0225356	0	#REF!	#REF!	#REF!	YES
JNM1	YMR294W	0.0176927	0.0048552	#REF!	#REF!	#REF!	YES
	YMR294W-A	0.0164148	0.00404906	#REF!	#REF!	#REF!	YES
DYN3	YMR299C	0.0178672	0.00826975	#REF!	#REF!	#REF!	YES
ADE4	YMR300C	-0.0591864	0	#REF!	#REF!	#REF!	YES
UBP15	YMR304W	0.0158599	0.010108	#REF!	#REF!	#REF!	YES
SCW10	YMR305C	0.0200098	0	#REF!	#REF!	#REF!	YES
	YMR306C-A	0.0154683	0.0048552	#REF!	#REF!	#REF!	YES
GAS1	YMR307W	-0.0478207	0	#REF!	#REF!	#REF!	YES
ELP6	YMR312W	0.0195208	0.00124406	#REF!	#REF!	#REF!	YES
DIA1	YMR316W	0.0190475	0.00230134	#REF!	#REF!	#REF!	YES
ADH6	YMR318C	0.0171335	0.00404906	#REF!	#REF!	#REF!	YES
FET4	YMR319C	0.0162903	0.00624615	#REF!	#REF!	#REF!	YES
HRB1	YNL004W	0.0196589	0	#REF!	#REF!	#REF!	YES
IDP3	YNL009W	0.0200734	0.00624615	#REF!	#REF!	#REF!	YES
ARK1	YNL020C	0.0162901	0.00230134	#REF!	#REF!	#REF!	YES
YDJ1	YNL064C	-0.0611227	0	#REF!	#REF!	#REF!	YES
RPL9B	YNL067W	0.0227605	0	#REF!	#REF!	#REF!	YES
FKH2	YNL068C	0.0232307	0	#REF!	#REF!	#REF!	YES
RPL16B	YNL069C	0.0204522	0	#REF!	#REF!	#REF!	YES
TPM1	YNL079C	0.0239022	0	#REF!	#REF!	#REF!	YES
PMS1	YNL082W	0.0159484	0.0048552	#REF!	#REF!	#REF!	YES
RHO2	YNL090W	0.0170956	0.00404906	#REF!	#REF!	#REF!	YES
PHO23	YNL097C	0.0268854	0	#REF!	#REF!	#REF!	YES
RAS2	YNL098C	0.0155006	0.00319504	#REF!	#REF!	#REF!	YES
	YNL100W	0.020547	0	#REF!	#REF!	#REF!	YES
AVT4	YNL101W	0.0151718	0.0106539	#REF!	#REF!	#REF!	YES
	YNL120C	0.0325446	0	#REF!	#REF!	#REF!	YES
TOM70	YNL121C	0.0194542	0.00404906	#REF!	#REF!	#REF!	YES
	YNL122C	0.0171763	0.00124406	#REF!	#REF!	#REF!	YES
FAR11	YNL127W	0.0292053	0.00319504	#REF!	#REF!	#REF!	YES
	YNL134C	0.0171653	0.0106539	#REF!	#REF!	#REF!	YES
FPR1	YNL135C	0.0187056	0.00319504	#REF!	#REF!	#REF!	YES
EAF7	YNL136W	-0.0327802	0.0318107	#REF!	#REF!	#REF!	YES
GIM3	YNL153C	-0.0462135	0	#REF!	#REF!	#REF!	YES
RPL42A	YNL162W	0.0245744	0	#REF!	#REF!	#REF!	YES
NPR1	YNL183C	-0.0631421	0	#REF!	#REF!	#REF!	YES
	YNL190W	0.0157621	0.00624615	#REF!	#REF!	#REF!	YES
	YNL198C	0.0180515	0.00124406	#REF!	#REF!	#REF!	YES
GCR2	YNL199C	0.0208385	0	#REF!	#REF!	#REF!	YES
	YNL205C	0.016128	0.00559826	#REF!	#REF!	#REF!	YES
RTT106	YNL206C	0.0199402	0.007589	#REF!	#REF!	#REF!	YES
	YNL224C	0.0163408	0.0139805	#REF!	#REF!	#REF!	YES
	YNL226W	0.0286971	0	#REF!	#REF!	#REF!	YES
JJJ1	YNL227C	0.0242698	0	#REF!	#REF!	#REF!	YES
	YNL228W	0.0274643	0	#REF!	#REF!	#REF!	YES
BNI4	YNL233W	0.0164418	0.007589	#REF!	#REF!	#REF!	YES
SIN4	YNL236W	-0.0490774	0	#REF!	#REF!	#REF!	YES
YTP1	YNL237W	0.0226124	0.00124406	#REF!	#REF!	#REF!	YES
KEX2	YNL238W	0.0237853	0	#REF!	#REF!	#REF!	YES
ATG2	YNL242W	0.0241737	0	#REF!	#REF!	#REF!	YES
TEX1	YNL253W	0.0160295	0.0312597	#REF!	#REF!	#REF!	YES
	YNL254C	0.0214518	0.0165331	#REF!	#REF!	#REF!	YES
CAF40	YNL288W	0.020069	0.0151563	#REF!	#REF!	#REF!	YES
RPS19B	YNL302C	0.0294977	0	#REF!	#REF!	#REF!	YES
MCK1	YNL307C	-0.0645386	0	#REF!	#REF!	#REF!	YES
ATP11	YNL315C	0.0188678	0.00624615	#REF!	#REF!	#REF!	YES
PHA2	YNL316C	-0.0512775	0	#REF!	#REF!	#REF!	YES
SNZ2	YNL333W	0.0150637	0.007589	#REF!	#REF!	#REF!	YES
SNO2	YNL334C	0.0158862	0.010108	#REF!	#REF!	#REF!	YES
	YNL338W	0.0162159	0.0139805	#REF!	#REF!	#REF!	YES
FUN34	YNR002C	0.0218324	0	#REF!	#REF!	#REF!	YES
	YNR004W	0.0260309	0	#REF!	#REF!	#REF!	YES
	YNR005C	0.0293266	0	#REF!	#REF!	#REF!	YES
ATG3	YNR007C	0.0179722	0	#REF!	#REF!	#REF!	YES
LRO1	YNR008W	0.0162648	0.00404906	#REF!	#REF!	#REF!	YES
	YNR009W	0.0230826	0	#REF!	#REF!	#REF!	YES
CSE2	YNR010W	-0.0564252	0	#REF!	#REF!	#REF!	YES
PHO91	YNR013C	0.0168548	0.0358443	#REF!	#REF!	#REF!	YES
	YNR014W	0.016773	0.00559826	#REF!	#REF!	#REF!	YES
ARE2	YNR019W	0.0180489	0.00892476	#REF!	#REF!	#REF!	YES
	YNR020C	0.025335	0	#REF!	#REF!	#REF!	YES
	YNR021W	0.0212076	0.00124406	#REF!	#REF!	#REF!	YES
	YNR024W	0.0193428	0.00404906	#REF!	#REF!	#REF!	YES
	YNR025C	0.0219918	0.00124406	#REF!	#REF!	#REF!	YES
CPR8	YNR028W	0.0226747	0	#REF!	#REF!	#REF!	YES
	YNR029C	0.0221985	0.0048552	#REF!	#REF!	#REF!	YES
ECM39	YNR030W	0.0180291	0.0185496	#REF!	#REF!	#REF!	YES
HUB1	YNR032C-A	0.0200577	0	#REF!	#REF!	#REF!	YES
PPG1	YNR032W	0.0173551	0.00319504	#REF!	#REF!	#REF!	YES
AGA1	YNR044W	0.0168632	0.0402795	#REF!	#REF!	#REF!	YES
MSO1	YNR049C	0.0177533	0.00124406	#REF!	#REF!	#REF!	YES
LYS9	YNR050C	0.0191447	0.00124406	#REF!	#REF!	#REF!	YES
BRE5	YNR051C	0.0250102	0	#REF!	#REF!	#REF!	YES
HOL1	YNR055C	0.0152036	0.00892476	#REF!	#REF!	#REF!	YES
BIO5	YNR056C	0.0175965	0	#REF!	#REF!	#REF!	YES
MNT4	YNR059W	0.0151461	0.0312597	#REF!	#REF!	#REF!	YES
DSE4	YNR067C	0.0166477	0	#REF!	#REF!	#REF!	YES
AIF1	YNR074C	0.0154699	0.0331262	#REF!	#REF!	#REF!	YES
TOP1	YOL006C	0.0167153	0	#REF!	#REF!	#REF!	YES
HRD1	YOL013C	0.0191516	0.00124406	#REF!	#REF!	#REF!	YES
MDM38	YOL027C	0.0174738	0	#REF!	#REF!	#REF!	YES
RPP2A	YOL039W	0.0155777	0.0296	#REF!	#REF!	#REF!	YES
NOP12	YOL041C	0.0306405	0	#REF!	#REF!	#REF!	YES
NGL1	YOL042W	0.0174848	0.00697886	#REF!	#REF!	#REF!	YES
PSK2	YOL045W	0.0215753	0	#REF!	#REF!	#REF!	YES
	YOL046C	0.0176981	0.00230134	#REF!	#REF!	#REF!	YES
	YOL047C	0.0176013	0	#REF!	#REF!	#REF!	YES
	YOL048C	0.0161422	0.010108	#REF!	#REF!	#REF!	YES
GSH2	YOL049W	0.015475	0.0312597	#REF!	#REF!	#REF!	YES
SPE2	YOL052C	0.020582	0	#REF!	#REF!	#REF!	YES
	YOL053W	0.0203624	0.00124406	#REF!	#REF!	#REF!	YES
THI20	YOL055C	0.0158376	0.0048552	#REF!	#REF!	#REF!	YES
GPM3	YOL056W	0.0165361	0.00404906	#REF!	#REF!	#REF!	YES
	YOL057W	0.0169767	0.00624615	#REF!	#REF!	#REF!	YES
MAM3	YOL060C	0.017777	0.00959106	#REF!	#REF!	#REF!	YES
PRS5	YOL061W	0.0198891	0	#REF!	#REF!	#REF!	YES
MOR1	YOL063C	0.0150173	0.0204095	#REF!	#REF!	#REF!	YES
MET22	YOL064C	0.0162512	0.0160699	#REF!	#REF!	#REF!	YES
RTG1	YOL067C	-0.0551095	0	#REF!	#REF!	#REF!	YES
HST1	YOL068C	0.0186456	0.00124406	#REF!	#REF!	#REF!	YES
EMI5	YOL071W	0.0196652	0	#REF!	#REF!	#REF!	YES
IRA2	YOL081W	-0.0562949	0	#REF!	#REF!	#REF!	YES
	YOL083W	0.0172649	0.0139805	#REF!	#REF!	#REF!	YES
MPD2	YOL088C	0.0165361	0.00404906	#REF!	#REF!	#REF!	YES
HAL9	YOL089C	0.0205385	0	#REF!	#REF!	#REF!	YES
SPO21	YOL091W	0.0183466	0.00319504	#REF!	#REF!	#REF!	YES
TRM10	YOL093W	0.018378	0.00230134	#REF!	#REF!	#REF!	YES
	YOL098C	0.0194909	0.00319504	#REF!	#REF!	#REF!	YES
NDJ1	YOL104C	0.0189701	0	#REF!	#REF!	#REF!	YES
INO4	YOL108C	-0.0545767	0	#REF!	#REF!	#REF!	YES
SKM1	YOL113W	0.0167774	0	#REF!	#REF!	#REF!	YES
TRF4	YOL115W	-0.0526284	0	#REF!	#REF!	#REF!	YES
RPS19A	YOL121C	0.017184	0.0165331	#REF!	#REF!	#REF!	YES
SMF1	YOL122C	0.0172259	0.00624615	#REF!	#REF!	#REF!	YES
FRE7	YOL152W	0.015491	0.00319504	#REF!	#REF!	#REF!	YES
	YOL155C	0.0219238	0	#REF!	#REF!	#REF!	YES
ENB1	YOL158C	0.023997	0	#REF!	#REF!	#REF!	YES
	YOL159C	0.0249481	0	#REF!	#REF!	#REF!	YES
	YOL160W	0.0172902	0.0160699	#REF!	#REF!	#REF!	YES
	YOL163W	0.0163821	0.0302609	#REF!	#REF!	#REF!	YES
RRP6	YOR001W	0.0265936	0	#REF!	#REF!	#REF!	YES
YSP3	YOR003W	0.0180564	0.010108	#REF!	#REF!	#REF!	YES
DNL4	YOR005C	0.0168576	0.00697886	#REF!	#REF!	#REF!	YES
SLG1	YOR008C	0.024032	0	#REF!	#REF!	#REF!	YES
	YOR012W	0.0166353	0.0235639	#REF!	#REF!	#REF!	YES
	YOR015W	0.0156377	0.0139805	#REF!	#REF!	#REF!	YES
ROD1	YOR018W	0.0174	0.00404906	#REF!	#REF!	#REF!	YES
	YOR019W	0.0169923	0	#REF!	#REF!	#REF!	YES
	YOR021C	0.0153527	0.00826975	#REF!	#REF!	#REF!	YES
AHC1	YOR023C	0.0164235	0.02072	#REF!	#REF!	#REF!	YES
HST3	YOR025W	0.0192366	0	#REF!	#REF!	#REF!	YES
HIR2	YOR038C	0.0173635	0.00319504	#REF!	#REF!	#REF!	YES
SRF5	YOR041C	0.0151131	0.00559826	#REF!	#REF!	#REF!	YES
CUE5	YOR042W	0.0174381	0	#REF!	#REF!	#REF!	YES
	YOR044W	0.0154385	0.0333822	#REF!	#REF!	#REF!	YES
TOM6	YOR045W	0.0186066	0	#REF!	#REF!	#REF!	YES
ASE1	YOR058C	-0.0342064	0.0197902	#REF!	#REF!	#REF!	YES
CKA2	YOR061W	0.0205238	0	#REF!	#REF!	#REF!	YES
	YOR062C	0.0158664	0.0263544	#REF!	#REF!	#REF!	YES
	YOR072W	0.0153765	0.0117993	#REF!	#REF!	#REF!	YES
BUD21	YOR078W	0.0280275	0	#REF!	#REF!	#REF!	YES
OST3	YOR085W	0.0206958	0.00404906	#REF!	#REF!	#REF!	YES
TCB1	YOR086C	0.0212102	0	#REF!	#REF!	#REF!	YES
YVC1	YOR087W	0.0211725	0	#REF!	#REF!	#REF!	YES
	YOR088W	0.0198533	0.00230134	#REF!	#REF!	#REF!	YES
RBF46	YOR091W	0.0228808	0	#REF!	#REF!	#REF!	YES
ECM3	YOR092W	0.0165146	0.00826975	#REF!	#REF!	#REF!	YES
	YOR093C	0.0228249	0	#REF!	#REF!	#REF!	YES
ARF3	YOR094W	0.0219179	0	#REF!	#REF!	#REF!	YES
CRC1	YOR100C	0.0180388	0.00124406	#REF!	#REF!	#REF!	YES
RAS1	YOR101W	0.0192447	0	#REF!	#REF!	#REF!	YES
PIN2	YOR104W	0.0171474	0.0248252	#REF!	#REF!	#REF!	YES
RGS2	YOR107W	0.0156092	0.0302609	#REF!	#REF!	#REF!	YES
INP53	YOR109W	0.0150616	0.0190473	#REF!	#REF!	#REF!	YES
	YOR111W	0.0172867	0.0129624	#REF!	#REF!	#REF!	YES
TRS33	YOR115C	0.016113	0.00124406	#REF!	#REF!	#REF!	YES
	YOR118W	0.0178346	0.00230134	#REF!	#REF!	#REF!	YES
GCY1	YOR120W	0.0159994	0.0352188	#REF!	#REF!	#REF!	YES
RGA1	YOR127W	0.016281	0	#REF!	#REF!	#REF!	YES
VPS17	YOR132W	0.0315558	0.00230134	#REF!	#REF!	#REF!	YES
EFT1	YOR133W	0.0178641	0.00697886	#REF!	#REF!	#REF!	YES
	YOR135C	-0.0576667	0	#REF!	#REF!	#REF!	YES
IDH2	YOR136W	-0.0569329	0	#REF!	#REF!	#REF!	YES
	YOR139C	0.0212722	0.00124406	#REF!	#REF!	#REF!	YES
ARP8	YOR141C	-0.0544983	0	#REF!	#REF!	#REF!	YES
LSC1	YOR142W	0.0194629	0.00697886	#REF!	#REF!	#REF!	YES
	YOR164C	0.0239026	0.00404906	#REF!	#REF!	#REF!	YES
RPS28A	YOR167C	0.0200456	0.0160699	#REF!	#REF!	#REF!	YES
RPS30B	YOR182C	0.0249808	0	#REF!	#REF!	#REF!	YES
FYV12	YOR183W	0.0210445	0	#REF!	#REF!	#REF!	YES
SER1	YOR184W	-0.0440973	0.00404906	#REF!	#REF!	#REF!	YES
PEX27	YOR193W	0.0171556	0.00319504	#REF!	#REF!	#REF!	YES
SLK19	YOR195W	-0.0528528	0	#REF!	#REF!	#REF!	YES
LIP5	YOR196C	-0.0325235	0.0160699	#REF!	#REF!	#REF!	YES
RPL33B	YOR234C	0.0181517	0.00124406	#REF!	#REF!	#REF!	YES
(TUM1)	YOR251C	0.0158693	0.00559826	#REF!	#REF!	#REF!	YES
(FSF1)	YOR271C	0.0151582	0.0299324	#REF!	#REF!	#REF!	YES
RIM20	YOR275C	0.0234252	0.00404906	#REF!	#REF!	#REF!	YES
HUA2	YOR284W	0.0164523	0.0278428	#REF!	#REF!	#REF!	YES
RPS10A	YOR293W	0.0244422	0	#REF!	#REF!	#REF!	YES
SLY41	YOR307C	0.0195929	0.0306213	#REF!	#REF!	#REF!	YES
RPL20B	YOR312C	0.0282257	0	#REF!	#REF!	#REF!	YES
	YOR314W	0.0163317	0.00559826	#REF!	#REF!	#REF!	YES
SNC2	YOR327C	0.015213	0.0274519	#REF!	#REF!	#REF!	YES
	YOR342C	0.0163228	0.0341463	#REF!	#REF!	#REF!	YES
VTS1	YOR359W	0.032515	0	#REF!	#REF!	#REF!	YES
	YPL033C	0.0215873	0.037817	#REF!	#REF!	#REF!	YES
EGD1	YPL037C	0.0244645	0	#REF!	#REF!	#REF!	YES
CAM1	YPL048W	0.0162244	0.00230134	#REF!	#REF!	#REF!	YES
LGE1	YPL055C	-0.0525069	0	#REF!	#REF!	#REF!	YES
RPL21B	YPL079W	0.0252067	0	#REF!	#REF!	#REF!	YES
	YPL080C	0.0247929	0	#REF!	#REF!	#REF!	YES
ELP3	YPL086C	0.0200593	0	#REF!	#REF!	#REF!	YES
ELP4	YPL101W	0.0208569	0	#REF!	#REF!	#REF!	YES
	YPL102C	0.0184772	0	#REF!	#REF!	#REF!	YES
SSE1	YPL106C	-0.057862	0	#REF!	#REF!	#REF!	YES
BEM3	YPL115C	0.0153444	0.0156692	#REF!	#REF!	#REF!	YES
UME1	YPL139C	0.0188589	0	#REF!	#REF!	#REF!	YES
	YPL144W	0.0175139	0.0200618	#REF!	#REF!	#REF!	YES
TGS1	YPL157W	0.0237358	0	#REF!	#REF!	#REF!	YES
	YPL166W	0.0154372	0.00826975	#REF!	#REF!	#REF!	YES
CBC2	YPL178W	0.0191814	0.00404906	#REF!	#REF!	#REF!	YES
TCO89	YPL180W	-0.0427413	0	#REF!	#REF!	#REF!	YES
CTI6	YPL181W	0.0206174	0	#REF!	#REF!	#REF!	YES
	YPL182C	0.0190111	0.00124406	#REF!	#REF!	#REF!	YES
	YPL183C	0.0151894	0.0165331	#REF!	#REF!	#REF!	YES
GON5	YPL183W-A	0.017488	0.00319504	#REF!	#REF!	#REF!	YES
	YPL225W	0.0195129	0	#REF!	#REF!	#REF!	YES
VIK1	YPL253C	-0.0494143	0	#REF!	#REF!	#REF!	YES
APM1	YPL259C	0.0168793	0.02072	#REF!	#REF!	#REF!	YES
	YPL261C	-0.0484035	0	#REF!	#REF!	#REF!	YES
RPL43A	YPR043W	0.0380247	0	#REF!	#REF!	#REF!	YES
	YPR044C	0.0322957	0	#REF!	#REF!	#REF!	YES
UBA3	YPR066W	0.0243488	0.00124406	#REF!	#REF!	#REF!	YES
	YPR071W	0.0155914	0.0165331	#REF!	#REF!	#REF!	YES
TKL1	YPR074C	-0.0388314	0	#REF!	#REF!	#REF!	YES
	YPR092W	0.0178592	0.00319504	#REF!	#REF!	#REF!	YES
CLB2	YPR119W	0.0235439	0	#REF!	#REF!	#REF!	YES
KAR3	YPR141C	-0.0528702	0	#REF!	#REF!	#REF!	YES
SKI3	YPR189W	0.0150497	0.00624615	#REF!	#REF!	#REF!	YES
QCR2	YPR191W	0.0178161	0.0175848	#REF!	#REF!	#REF!	YES
	YPR197C	0.0194793	0.00230134	#REF!	#REF!	#REF!	YES
SGE1	YPR198W	0.0154182	0.0204095	#REF!	#REF!	#REF!	YES
VPS8	YAL002W	-0.00453648	0.80338	#REF!	#REF!	#REF!	NO
	YAL004W	0.00569878	0.369127	#REF!	#REF!	#REF!	NO
SSA1	YAL005C	0.00344878	0.564409	#REF!	#REF!	#REF!	NO
ERP2	YAL007C	0.000962838	0.879807	#REF!	#REF!	#REF!	NO
FUN14	YAL008W	-0.0235502	0.11891	#REF!	#REF!	#REF!	NO
SWC3	YAL011W	-0.022611	0.111046	#REF!	#REF!	#REF!	NO
DEP1	YAL013W	0.00597408	0.781082	#REF!	#REF!	#REF!	NO
SYN8	YAL014C	-0.000512272	0.959124	#REF!	#REF!	#REF!	NO
NTG1	YAL015C	0.00584073	0.381643	#REF!	#REF!	#REF!	NO
PSK1	YAL017W	-0.0132098	0.369597	#REF!	#REF!	#REF!	NO
	YAL018C	0.00463434	0.411946	#REF!	#REF!	#REF!	NO
FUN30	YAL019W	0.00518592	0.38322	#REF!	#REF!	#REF!	NO
ATS1	YAL020C	0.00661473	0.252162	#REF!	#REF!	#REF!	NO
FUN26	YAL022C	-0.00674042	0.219113	#REF!	#REF!	#REF!	NO
PMT2	YAL023C	-0.000205113	0.980205	#REF!	#REF!	#REF!	NO
DRS2	YAL026C	-0.0012351	0.8653	#REF!	#REF!	#REF!	NO
FRT2	YAL028W	0.00143039	0.850074	#REF!	#REF!	#REF!	NO
MYO4	YAL029C	0.00205675	0.751323	#REF!	#REF!	#REF!	NO
SNC1	YAL030W	0.00860627	0.2745	#REF!	#REF!	#REF!	NO
FUN21	YAL031C	-0.012634	0.41893	#REF!	#REF!	#REF!	NO
FUN19	YAL034C	0.00403403	0.534743	#REF!	#REF!	#REF!	NO
RBG1	YAL036C	-0.00336579	0.592705	#REF!	#REF!	#REF!	NO
	YAL037W	-0.0022866	0.73796	#REF!	#REF!	#REF!	NO
CLN3	YAL040C	0.000487195	0.934572	#REF!	#REF!	#REF!	NO
ERV46	YAL042W	0.000691846	0.905324	#REF!	#REF!	#REF!	NO
	YAL043C-A	-0.00419031	0.596495	#REF!	#REF!	#REF!	NO
	YAL045C	-0.00455365	0.638683	#REF!	#REF!	#REF!	NO
	YAL046C	0.00612258	0.356297	#REF!	#REF!	#REF!	NO
GEM1	YAL048C	0.00644389	0.532239	#REF!	#REF!	#REF!	NO
	YAL049C	-0.00127774	0.87343	#REF!	#REF!	#REF!	NO
OAF1	YAL051W	0.00995275	0.0951184	#REF!	#REF!	#REF!	NO
	YAL053W	0.00463236	0.483333	#REF!	#REF!	#REF!	NO
ACS1	YAL054C	0.00222105	0.737593	#REF!	#REF!	#REF!	NO
PEX22	YAL055W	0.000124322	0.990733	#REF!	#REF!	#REF!	NO
GPB2	YAL056W	-0.023804	0.156636	#REF!	#REF!	#REF!	NO
	YAL058C-A	0.00666298	0.275617	#REF!	#REF!	#REF!	NO
ECM1	YAL059W	0.00405104	0.487286	#REF!	#REF!	#REF!	NO
BDH1	YAL060W	-0.00278394	0.677799	#REF!	#REF!	#REF!	NO
	YAL061W	0.000895493	0.897066	#REF!	#REF!	#REF!	NO
GDH3	YAL062W	-0.0138133	0.357236	#REF!	#REF!	#REF!	NO
	YAL064C-A	0.00117014	0.871644	#REF!	#REF!	#REF!	NO
	YAL065C	0.00676596	0.631657	#REF!	#REF!	#REF!	NO
	YAL066W	-0.0204384	0.175947	#REF!	#REF!	#REF!	NO
SEO1	YAL067C	-0.00212706	0.754015	#REF!	#REF!	#REF!	NO
	YAL068C	0.00311281	0.667181	#REF!	#REF!	#REF!	NO
ERP1	YAR002C-A	-0.0122042	0.457049	#REF!	#REF!	#REF!	NO
NUP60	YAR002W	-0.0214405	0.209723	#REF!	#REF!	#REF!	NO
SWD1	YAR003W	-0.016883	0.295012	#REF!	#REF!	#REF!	NO
BUD14	YAR014C	0.00263954	0.625491	#REF!	#REF!	#REF!	NO
KIN3	YAR018C	0.00284721	0.603943	#REF!	#REF!	#REF!	NO
PAU7	YAR020C	0.00221217	0.773926	#REF!	#REF!	#REF!	NO
	YAR023C	0.00249306	0.660594	#REF!	#REF!	#REF!	NO
UIP3	YAR027W	0.00346466	0.63862	#REF!	#REF!	#REF!	NO
	YAR028W	-1.4373e-05	0.998494	#REF!	#REF!	#REF!	NO
	YAR029W	-0.0315709	0.0525711	#REF!	#REF!	#REF!	NO
	YAR030C	0.00536996	0.377185	#REF!	#REF!	#REF!	NO
YAT1	YAR035W	-0.00359205	0.563403	#REF!	#REF!	#REF!	NO
	YAR037W	-0.0149879	0.307805	#REF!	#REF!	#REF!	NO
	YAR040C	-0.0021516	0.759813	#REF!	#REF!	#REF!	NO
SWH1	YAR042W	0.00123808	0.88074	#REF!	#REF!	#REF!	NO
	YAR043C	0.0014309	0.804926	#REF!	#REF!	#REF!	NO
OSH1	YAR044W	-0.017876	0.24224	#REF!	#REF!	#REF!	NO
	YAR047C	0.00253937	0.650749	#REF!	#REF!	#REF!	NO
FLO1	YAR050W	0.00477807	0.448395	#REF!	#REF!	#REF!	NO
ECM15	YBL001C	-0.00341243	0.583432	#REF!	#REF!	#REF!	NO
HTA2	YBL003C	0.000725425	0.926332	#REF!	#REF!	#REF!	NO
PDR3	YBL005W	-0.0183041	0.191611	#REF!	#REF!	#REF!	NO
SLA1	YBL007C	-0.0145402	0.314025	#REF!	#REF!	#REF!	NO
	YBL009W	0.00628542	0.358528	#REF!	#REF!	#REF!	NO
	YBL010C	0.00503511	0.394554	#REF!	#REF!	#REF!	NO
SCT1	YBL011W	0.00691799	0.476337	#REF!	#REF!	#REF!	NO
FMT1	YBL013W	0.00266298	0.674177	#REF!	#REF!	#REF!	NO
ACH1	YBL015W	-0.00263064	0.693068	#REF!	#REF!	#REF!	NO
FUS3	YBL016W	0.0141521	0.0720336	#REF!	#REF!	#REF!	NO
PEP1	YBL017C	0.00177477	0.798877	#REF!	#REF!	#REF!	NO
APN2	YBL019W	0.00616899	0.307805	#REF!	#REF!	#REF!	NO
HAP3	YBL021C	-0.0280151	0.0500394	#REF!	#REF!	#REF!	NO
NCL1	YBL024W	-0.0154568	0.294016	#REF!	#REF!	#REF!	NO
RPL19B	YBL027W	1.38778e-17	0.998929	#REF!	#REF!	#REF!	NO
	YBL028C	-0.00500516	0.501519	#REF!	#REF!	#REF!	NO
	YBL029W	-0.00380104	0.687178	#REF!	#REF!	#REF!	NO
HEK2	YBL032W	0.00307761	0.650692	#REF!	#REF!	#REF!	NO
	YBL036C	0.00461096	0.447458	#REF!	#REF!	#REF!	NO
APL3	YBL037W	-0.00138838	0.841798	#REF!	#REF!	#REF!	NO
URA7	YBL039C	0.00489506	0.406481	#REF!	#REF!	#REF!	NO
FUI1	YBL042C	0.00787062	0.117501	#REF!	#REF!	#REF!	NO
ECM13	YBL043W	0.0015915	0.778955	#REF!	#REF!	#REF!	NO
	YBL046W	-0.0023754	0.716504	#REF!	#REF!	#REF!	NO
EDE1	YBL047C	-0.000229056	0.965242	#REF!	#REF!	#REF!	NO
	YBL048W	-0.002295	0.693068	#REF!	#REF!	#REF!	NO
MOH1	YBL049W	-0.00598411	0.500777	#REF!	#REF!	#REF!	NO
SAS3	YBL052C	-0.00181199	0.837374	#REF!	#REF!	#REF!	NO
	YBL053W	0.00364438	0.596495	#REF!	#REF!	#REF!	NO
	YBL054W	0.00337959	0.561944	#REF!	#REF!	#REF!	NO
	YBL055C	1.10219e-05	0.992928	#REF!	#REF!	#REF!	NO
PTC3	YBL056W	-0.00470328	0.458204	#REF!	#REF!	#REF!	NO
PTH2	YBL057C	-0.00641581	0.261716	#REF!	#REF!	#REF!	NO
	YBL059W	0.00336658	0.631358	#REF!	#REF!	#REF!	NO
	YBL060W	0.00433139	0.515455	#REF!	#REF!	#REF!	NO
SKT5	YBL061C	-0.000237247	0.970894	#REF!	#REF!	#REF!	NO
	YBL062W	-0.00431773	0.687178	#REF!	#REF!	#REF!	NO
KIP1	YBL063W	-0.00219213	0.757803	#REF!	#REF!	#REF!	NO
PRX1	YBL064C	-0.00260113	0.620831	#REF!	#REF!	#REF!	NO
	YBL065W	-0.00162386	0.802672	#REF!	#REF!	#REF!	NO
SEF1	YBL066C	0.00200287	0.734379	#REF!	#REF!	#REF!	NO
UBP13	YBL067C	0.000833618	0.909671	#REF!	#REF!	#REF!	NO
PRS4	YBL068W	0.00488605	0.447578	#REF!	#REF!	#REF!	NO
AST1	YBL069W	0.000749125	0.905521	#REF!	#REF!	#REF!	NO
	YBL070C	-0.0261244	0.0771344	#REF!	#REF!	#REF!	NO
	YBL071C	-0.00059336	0.923603	#REF!	#REF!	#REF!	NO
RPS8A	YBL072C	0.0125786	0.21968	#REF!	#REF!	#REF!	NO
SSA3	YBL075C	-0.0030811	0.622894	#REF!	#REF!	#REF!	NO
ATG8	YBL078C	-0.00438502	0.588167	#REF!	#REF!	#REF!	NO
NUP170	YBL079W	-0.00861196	0.612114	#REF!	#REF!	#REF!	NO
	YBL081W	-0.000426985	0.954424	#REF!	#REF!	#REF!	NO
RHK1	YBL082C	0.00236878	0.675528	#REF!	#REF!	#REF!	NO
	YBL083C	0.00973833	0.203357	#REF!	#REF!	#REF!	NO
BOI1	YBL085W	0.00108821	0.882998	#REF!	#REF!	#REF!	NO
	YBL086C	-0.003666	0.58777	#REF!	#REF!	#REF!	NO
RPL23A	YBL087C	0.00171961	0.790476	#REF!	#REF!	#REF!	NO
TEL1	YBL088C	0.000576039	0.934384	#REF!	#REF!	#REF!	NO
AVT5	YBL089W	0.00198005	0.884043	#REF!	#REF!	#REF!	NO
MAP2	YBL091C	0.00277633	0.722554	#REF!	#REF!	#REF!	NO
SCS22	YBL091C-A	-0.00946183	0.607472	#REF!	#REF!	#REF!	NO
	YBL094C	-0.000210977	0.991075	#REF!	#REF!	#REF!	NO
	YBL095W	0.000994462	0.889761	#REF!	#REF!	#REF!	NO
	YBL096C	0.000915486	0.90085	#REF!	#REF!	#REF!	NO
BNA4	YBL098W	-0.0121034	0.444494	#REF!	#REF!	#REF!	NO
	YBL100C	0.00164249	0.810771	#REF!	#REF!	#REF!	NO
ECM21	YBL101C	0.000247204	0.982775	#REF!	#REF!	#REF!	NO
SFT2	YBL102W	-0.0168392	0.246635	#REF!	#REF!	#REF!	NO
RTG3	YBL103C	-0.0246291	0.174687	#REF!	#REF!	#REF!	NO
	YBL104C	-0.0148454	0.287605	#REF!	#REF!	#REF!	NO
SRO77	YBL106C	-0.0271231	0.0643446	#REF!	#REF!	#REF!	NO
	YBL107C	0.00427665	0.463839	#REF!	#REF!	#REF!	NO
NTH2	YBR001C	-0.0300502	0.0553191	#REF!	#REF!	#REF!	NO
RCR1	YBR005W	-3.35471e-05	0.998997	#REF!	#REF!	#REF!	NO
UGA2	YBR006W	0.00935117	0.222872	#REF!	#REF!	#REF!	NO
DSF2	YBR007C	-0.0088681	0.666563	#REF!	#REF!	#REF!	NO
FLR1	YBR008C	-0.000316982	0.965573	#REF!	#REF!	#REF!	NO
HHF1	YBR009C	0.00283836	0.636014	#REF!	#REF!	#REF!	NO
HHT1	YBR010W	-0.000348332	0.95856	#REF!	#REF!	#REF!	NO
	YBR012C	-0.000865364	0.900651	#REF!	#REF!	#REF!	NO
	YBR013C	-0.0227846	0.31104	#REF!	#REF!	#REF!	NO
	YBR014C	-0.00298146	0.648418	#REF!	#REF!	#REF!	NO
MNN2	YBR015C	-0.000936654	0.877731	#REF!	#REF!	#REF!	NO
	YBR016W	0.00155103	0.787871	#REF!	#REF!	#REF!	NO
GAL7	YBR018C	0.0014683	0.871644	#REF!	#REF!	#REF!	NO
GAL10	YBR019C	0.00323672	0.698446	#REF!	#REF!	#REF!	NO
GAL1	YBR020W	0.00116211	0.947211	#REF!	#REF!	#REF!	NO
POA1	YBR022W	0.00890503	0.367306	#REF!	#REF!	#REF!	NO
CHS3	YBR023C	0.00418067	0.660021	#REF!	#REF!	#REF!	NO
SCO2	YBR024W	-0.0047732	0.657773	#REF!	#REF!	#REF!	NO
	YBR025C	-0.0198435	0.211191	#REF!	#REF!	#REF!	NO
ETR1	YBR026C	-0.0287489	0.0879337	#REF!	#REF!	#REF!	NO
	YBR027C	-0.00823779	0.605483	#REF!	#REF!	#REF!	NO
	YBR028C	0.00830887	0.293256	#REF!	#REF!	#REF!	NO
	YBR030W	0.00400807	0.677963	#REF!	#REF!	#REF!	NO
RPL4A	YBR031W	0.00502212	0.381445	#REF!	#REF!	#REF!	NO
	YBR032W	0.0079415	0.374488	#REF!	#REF!	#REF!	NO
EDS1	YBR033W	0.000546468	0.942947	#REF!	#REF!	#REF!	NO
HMT1	YBR034C	-0.0212991	0.2146	#REF!	#REF!	#REF!	NO
CSG2	YBR036C	-0.021994	0.185125	#REF!	#REF!	#REF!	NO
FIG1	YBR040W	-0.0015361	0.813318	#REF!	#REF!	#REF!	NO
FAT1	YBR041W	-0.0172277	0.238465	#REF!	#REF!	#REF!	NO
	YBR042C	0.000805527	0.907883	#REF!	#REF!	#REF!	NO
QDR3	YBR043C	0.010293	0.552278	#REF!	#REF!	#REF!	NO
TCM62	YBR044C	0.00961609	0.150818	#REF!	#REF!	#REF!	NO
GIP1	YBR045C	-0.010497	0.493435	#REF!	#REF!	#REF!	NO
ZTA1	YBR046C	0.00592216	0.336438	#REF!	#REF!	#REF!	NO
FMP23	YBR047W	-0.00221135	0.704838	#REF!	#REF!	#REF!	NO
RPS11B	YBR048W	0.01325	0.0106539	#REF!	#REF!	#REF!	NO
REG2	YBR050C	0.00118915	0.844275	#REF!	#REF!	#REF!	NO
	YBR051W	0.00103042	0.872484	#REF!	#REF!	#REF!	NO
	YBR052C	-0.00394026	0.589815	#REF!	#REF!	#REF!	NO
	YBR053C	-0.00319035	0.636193	#REF!	#REF!	#REF!	NO
YRO2	YBR054W	0.00835291	0.139053	#REF!	#REF!	#REF!	NO
	YBR056W	0.00267537	0.664553	#REF!	#REF!	#REF!	NO
MUM2	YBR057C	0.0159101	0.192463	#REF!	#REF!	#REF!	NO
UBP14	YBR058C	0.0156543	0.0676042	#REF!	#REF!	#REF!	NO
AKL1	YBR059C	-0.0106733	0.483333	#REF!	#REF!	#REF!	NO
TRM7	YBR061C	0.00495135	0.481395	#REF!	#REF!	#REF!	NO
	YBR062C	0.00200224	0.764361	#REF!	#REF!	#REF!	NO
	YBR063C	0.00193464	0.801652	#REF!	#REF!	#REF!	NO
	YBR064W	0.0027613	0.752934	#REF!	#REF!	#REF!	NO
ECM2	YBR065C	-0.00477272	0.467654	#REF!	#REF!	#REF!	NO
NRG2	YBR066C	-0.00194387	0.742056	#REF!	#REF!	#REF!	NO
BAP2	YBR068C	-0.0297372	0.0572267	#REF!	#REF!	#REF!	NO
TAT1	YBR069C	-0.00392298	0.611565	#REF!	#REF!	#REF!	NO
	YBR071W	0.0094804	0.112877	#REF!	#REF!	#REF!	NO
HSP26	YBR072W	-0.00724122	0.243947	#REF!	#REF!	#REF!	NO
RDH54	YBR073W	-0.000757804	0.932752	#REF!	#REF!	#REF!	NO
	YBR074W	-0.0149728	0.321621	#REF!	#REF!	#REF!	NO
	YBR075W	0.00282211	0.798877	#REF!	#REF!	#REF!	NO
ECM8	YBR076W	0.00752646	0.185125	#REF!	#REF!	#REF!	NO
SLM4	YBR077C	-0.0176528	0	#REF!	#REF!	#REF!	NO
ECM33	YBR078W	-0.00758221	0.21489	#REF!	#REF!	#REF!	NO
UBC4	YBR082C	-0.0257377	0.216627	#REF!	#REF!	#REF!	NO
TEC1	YBR083W	-0.0205273	0.124091	#REF!	#REF!	#REF!	NO
RPL19A	YBR084C-A	-0.00995639	0.541021	#REF!	#REF!	#REF!	NO
MIS1	YBR084W	0.00247793	0.705869	#REF!	#REF!	#REF!	NO
AAC3	YBR085W	0.00809731	0.234041	#REF!	#REF!	#REF!	NO
IST2	YBR086C	0.00963505	0.19655	#REF!	#REF!	#REF!	NO
	YBR090C	0.0102663	0.0987388	#REF!	#REF!	#REF!	NO
	YBR090C-A	0.000690382	0.914477	#REF!	#REF!	#REF!	NO
PHO3	YBR092C	-0.000471521	0.945942	#REF!	#REF!	#REF!	NO
PHO5	YBR093C	-0.0149347	0.348773	#REF!	#REF!	#REF!	NO
	YBR094W	0.00951848	0.11785	#REF!	#REF!	#REF!	NO
RXT2	YBR095C	-0.000986318	0.953982	#REF!	#REF!	#REF!	NO
MMS4	YBR098W	0.00266387	0.628124	#REF!	#REF!	#REF!	NO
	YBR099C	0.00309962	0.640862	#REF!	#REF!	#REF!	NO
	YBR100W	-0.00566735	0.54622	#REF!	#REF!	#REF!	NO
FES1	YBR101C	0.00175339	0.782517	#REF!	#REF!	#REF!	NO
SIF2	YBR103W	0.00705258	0.417913	#REF!	#REF!	#REF!	NO
YMC2	YBR104W	0.00676357	0.256295	#REF!	#REF!	#REF!	NO
PHO88	YBR106W	-0.0162652	0.30514	#REF!	#REF!	#REF!	NO
IML3	YBR107C	0.0029104	0.637026	#REF!	#REF!	#REF!	NO
	YBR108W	0.00123182	0.850507	#REF!	#REF!	#REF!	NO
	YBR113W	-0.00117568	0.856699	#REF!	#REF!	#REF!	NO
RAD16	YBR114W	-0.0151381	0.310862	#REF!	#REF!	#REF!	NO
LYS2	YBR115C	-0.0154698	0.447458	#REF!	#REF!	#REF!	NO
	YBR116C	-0.00167855	0.803257	#REF!	#REF!	#REF!	NO
MUD1	YBR119W	0.00753095	0.254668	#REF!	#REF!	#REF!	NO
GRS1	YBR121C	-0.00408885	0.601025	#REF!	#REF!	#REF!	NO
MRPL36	YBR122C	0.00465642	0.457049	#REF!	#REF!	#REF!	NO
PTC4	YBR125C	0.0107215	0.19062	#REF!	#REF!	#REF!	NO
TPS1	YBR126C	-0.0189867	0.15453	#REF!	#REF!	#REF!	NO
ATG14	YBR128C	0.00845261	0.226123	#REF!	#REF!	#REF!	NO
OPY1	YBR129C	0.00656554	0.362355	#REF!	#REF!	#REF!	NO
SHE3	YBR130C	-0.00173709	0.835098	#REF!	#REF!	#REF!	NO
CCZ1	YBR131W	-0.0236488	0.156456	#REF!	#REF!	#REF!	NO
AGP2	YBR132C	0.00454356	0.456025	#REF!	#REF!	#REF!	NO
	YBR134W	-0.00506302	0.528207	#REF!	#REF!	#REF!	NO
	YBR137W	0.00491544	0.435631	#REF!	#REF!	#REF!	NO
HDR1	YBR138C	0.000433474	0.966284	#REF!	#REF!	#REF!	NO
	YBR139W	0.00522781	0.431444	#REF!	#REF!	#REF!	NO
	YBR141C	0.0020211	0.781451	#REF!	#REF!	#REF!	NO
	YBR144C	0.00304751	0.681474	#REF!	#REF!	#REF!	NO
ADH5	YBR145W	0.00404813	0.622894	#REF!	#REF!	#REF!	NO
MRPS9	YBR146W	-0.0192257	0.29259	#REF!	#REF!	#REF!	NO
	YBR147W	-0.00650183	0.420965	#REF!	#REF!	#REF!	NO
YSW1	YBR148W	0.00191231	0.745916	#REF!	#REF!	#REF!	NO
ARA1	YBR149W	-0.00108128	0.879807	#REF!	#REF!	#REF!	NO
TBS1	YBR150C	0.000423199	0.947987	#REF!	#REF!	#REF!	NO
APD1	YBR151W	0.00152594	0.814659	#REF!	#REF!	#REF!	NO
SLI15	YBR156C	-0.00663922	0.420965	#REF!	#REF!	#REF!	NO
ICS2	YBR157C	0.00351878	0.565752	#REF!	#REF!	#REF!	NO
AMN1	YBR158W	0.00733453	0.257878	#REF!	#REF!	#REF!	NO
	YBR159W	0.00122945	0.854887	#REF!	#REF!	#REF!	NO
CSH1	YBR161W	0.00568835	0.406481	#REF!	#REF!	#REF!	NO
TOS1	YBR162C	-0.001349	0.844058	#REF!	#REF!	#REF!	NO
YSY6	YBR162W-A	0.00349116	0.58408	#REF!	#REF!	#REF!	NO
ARL1	YBR164C	-0.00457634	0.481395	#REF!	#REF!	#REF!	NO
UBS1	YBR165W	0.00591026	0.335298	#REF!	#REF!	#REF!	NO
TYR1	YBR166C	0.00194096	0.793681	#REF!	#REF!	#REF!	NO
PEX32	YBR168W	-0.0141163	0.400538	#REF!	#REF!	#REF!	NO
SSE2	YBR169C	-7.5493e-05	0.996612	#REF!	#REF!	#REF!	NO
SEC66	YBR171W	0.00766241	0.24002	#REF!	#REF!	#REF!	NO
SMY2	YBR172C	0.00315447	0.648187	#REF!	#REF!	#REF!	NO
	YBR174C	-0.0310092	0.084067	#REF!	#REF!	#REF!	NO
ECM31	YBR176W	-0.0112075	0.076424	#REF!	#REF!	#REF!	NO
EHT1	YBR177C	-0.022253	0.185505	#REF!	#REF!	#REF!	NO
	YBR178W	0.00244966	0.737338	#REF!	#REF!	#REF!	NO
DTR1	YBR180W	0.00449358	0.455083	#REF!	#REF!	#REF!	NO
RPS6B	YBR181C	-0.00430941	0.834985	#REF!	#REF!	#REF!	NO
SMP1	YBR182C	0.00323308	0.610017	#REF!	#REF!	#REF!	NO
YPC1	YBR183W	0.00358195	0.57838	#REF!	#REF!	#REF!	NO
	YBR184W	0.00315988	0.656506	#REF!	#REF!	#REF!	NO
MBA1	YBR185C	0.00184517	0.803257	#REF!	#REF!	#REF!	NO
PCH2	YBR186W	0.00580444	0.488524	#REF!	#REF!	#REF!	NO
	YBR187W	-0.0215606	0.204269	#REF!	#REF!	#REF!	NO
NTC20	YBR188C	-0.00374529	0.59495	#REF!	#REF!	#REF!	NO
RPS9B	YBR189W	-0.0268043	0.454431	#REF!	#REF!	#REF!	NO
MSI1	YBR195C	-0.00644765	0.339129	#REF!	#REF!	#REF!	NO
	YBR197C	-0.00132541	0.846543	#REF!	#REF!	#REF!	NO
KTR4	YBR199W	0.00202121	0.757803	#REF!	#REF!	#REF!	NO
BEM1	YBR200W	-0.000406699	0.959814	#REF!	#REF!	#REF!	NO
DER1	YBR201W	0.000937791	0.879807	#REF!	#REF!	#REF!	NO
COS111	YBR203W	0.00247494	0.697179	#REF!	#REF!	#REF!	NO
	YBR204C	0.00528956	0.422542	#REF!	#REF!	#REF!	NO
KTR3	YBR205W	-0.00269077	0.740878	#REF!	#REF!	#REF!	NO
	YBR206W	0.00347883	0.575316	#REF!	#REF!	#REF!	NO
FTH1	YBR207W	-0.0249639	0.113659	#REF!	#REF!	#REF!	NO
DUR1	YBR208C	-0.00388849	0.510375	#REF!	#REF!	#REF!	NO
	YBR209W	0.00120191	0.854566	#REF!	#REF!	#REF!	NO
ERV15	YBR210W	0.000919462	0.887797	#REF!	#REF!	#REF!	NO
NGR1	YBR212W	-0.000593279	0.935304	#REF!	#REF!	#REF!	NO
SDS24	YBR214W	0.00508639	0.482249	#REF!	#REF!	#REF!	NO
HPC2	YBR215W	-0.00248164	0.757803	#REF!	#REF!	#REF!	NO
YBP1	YBR216C	0.000796533	0.912544	#REF!	#REF!	#REF!	NO
ATG12	YBR217W	-0.0224931	0.0907638	#REF!	#REF!	#REF!	NO
PYC2	YBR218C	-0.0224012	0.0873407	#REF!	#REF!	#REF!	NO
	YBR219C	-0.00807672	0.357287	#REF!	#REF!	#REF!	NO
	YBR220C	0.00888303	0.178798	#REF!	#REF!	#REF!	NO
PCS60	YBR222C	0.00166876	0.781451	#REF!	#REF!	#REF!	NO
TDP1	YBR223C	-0.0040025	0.543416	#REF!	#REF!	#REF!	NO
	YBR224W	0.00939576	0.129077	#REF!	#REF!	#REF!	NO
	YBR225W	0.00611457	0.273206	#REF!	#REF!	#REF!	NO
	YBR226C	0.00470254	0.39949	#REF!	#REF!	#REF!	NO
MCX1	YBR227C	0.00608369	0.645851	#REF!	#REF!	#REF!	NO
SLX1	YBR228W	0.00645393	0.246972	#REF!	#REF!	#REF!	NO
ROT2	YBR229C	-0.00432779	0.453792	#REF!	#REF!	#REF!	NO
	YBR230C	0.00486338	0.42298	#REF!	#REF!	#REF!	NO
SWC5	YBR231C	-0.0231585	0.122952	#REF!	#REF!	#REF!	NO
	YBR232C	0.00605012	0.267743	#REF!	#REF!	#REF!	NO
PBP2	YBR233W	0.00614691	0.302664	#REF!	#REF!	#REF!	NO
	YBR235W	0.00506841	0.33019	#REF!	#REF!	#REF!	NO
	YBR239C	0.00318175	0.568957	#REF!	#REF!	#REF!	NO
THI2	YBR240C	0.00820043	0.149948	#REF!	#REF!	#REF!	NO
	YBR241C	0.00352291	0.549972	#REF!	#REF!	#REF!	NO
	YBR242W	0.00467931	0.368507	#REF!	#REF!	#REF!	NO
GPX2	YBR244W	0.000970572	0.882998	#REF!	#REF!	#REF!	NO
ISW1	YBR245C	-0.0216657	0.209022	#REF!	#REF!	#REF!	NO
HIS7	YBR248C	-0.0329329	0.438821	#REF!	#REF!	#REF!	NO
ARO4	YBR249C	0.00342774	0.58777	#REF!	#REF!	#REF!	NO
	YBR250W	0.00652659	0.273617	#REF!	#REF!	#REF!	NO
	YBR255W	0.00236019	0.729685	#REF!	#REF!	#REF!	NO
SHG1	YBR258C	0.00507348	0.354338	#REF!	#REF!	#REF!	NO
	YBR259W	0.00459027	0.461339	#REF!	#REF!	#REF!	NO
RGD1	YBR260C	0.00643628	0.297536	#REF!	#REF!	#REF!	NO
	YBR261C	0.00681427	0.1993	#REF!	#REF!	#REF!	NO
FMP51	YBR262C	0.000575971	0.935013	#REF!	#REF!	#REF!	NO
SHM1	YBR263W	0.00026151	0.97044	#REF!	#REF!	#REF!	NO
YPT10	YBR264C	0.00546997	0.457168	#REF!	#REF!	#REF!	NO
	YBR266C	0.0139453	0.029159	#REF!	#REF!	#REF!	NO
REI1	YBR267W	-0.0154488	0.411347	#REF!	#REF!	#REF!	NO
FMP21	YBR269C	0.00625425	0.238999	#REF!	#REF!	#REF!	NO
BIT2	YBR270C	0.00325795	0.579771	#REF!	#REF!	#REF!	NO
	YBR271W	0.00658127	0.266571	#REF!	#REF!	#REF!	NO
HSM3	YBR272C	-0.000934421	0.879807	#REF!	#REF!	#REF!	NO
UBX7	YBR273C	0.00657816	0.199072	#REF!	#REF!	#REF!	NO
CHK1	YBR274W	0.00805246	0.234007	#REF!	#REF!	#REF!	NO
RIF1	YBR275C	0.00864553	0.197939	#REF!	#REF!	#REF!	NO
PPS1	YBR276C	0.00274015	0.643389	#REF!	#REF!	#REF!	NO
	YBR277C	-0.00162305	0.798877	#REF!	#REF!	#REF!	NO
DPB3	YBR278W	0.00700152	0.223146	#REF!	#REF!	#REF!	NO
	YBR280C	-0.00234938	0.752934	#REF!	#REF!	#REF!	NO
	YBR281C	0.00609247	0.354696	#REF!	#REF!	#REF!	NO
SSH1	YBR283C	0.00255389	0.715975	#REF!	#REF!	#REF!	NO
	YBR284W	-0.00230408	0.727231	#REF!	#REF!	#REF!	NO
	YBR285W	-0.00185995	0.757007	#REF!	#REF!	#REF!	NO
APE3	YBR286W	0.00320326	0.598484	#REF!	#REF!	#REF!	NO
ZSP1	YBR287W	0.00927294	0.115433	#REF!	#REF!	#REF!	NO
APM3	YBR288C	0.00411497	0.48748	#REF!	#REF!	#REF!	NO
SNF5	YBR289W	-0.0206732	0.576583	#REF!	#REF!	#REF!	NO
BSD2	YBR290W	-0.00698875	0.295838	#REF!	#REF!	#REF!	NO
CTP1	YBR291C	0.00255774	0.693068	#REF!	#REF!	#REF!	NO
	YBR292C	-5.18303e-05	0.996612	#REF!	#REF!	#REF!	NO
VBA2	YBR293W	0.00422735	0.475829	#REF!	#REF!	#REF!	NO
SUL1	YBR294W	0.00209362	0.742705	#REF!	#REF!	#REF!	NO
PCA1	YBR295W	-0.000686681	0.927642	#REF!	#REF!	#REF!	NO
PHO89	YBR296C	0.00447011	0.454326	#REF!	#REF!	#REF!	NO
MAL33	YBR297W	0.00862163	0.191925	#REF!	#REF!	#REF!	NO
MAL31	YBR298C	0.00373944	0.5592	#REF!	#REF!	#REF!	NO
MAL32	YBR299W	0.0130243	0.0434796	#REF!	#REF!	#REF!	NO
	YBR300C	0.00537497	0.322299	#REF!	#REF!	#REF!	NO
DAN3	YBR301W	0.00735293	0.221677	#REF!	#REF!	#REF!	NO
RER1	YCL001W	0.00378359	0.618641	#REF!	#REF!	#REF!	NO
	YCL001W-A	0.00638565	0.326376	#REF!	#REF!	#REF!	NO
	YCL002C	-0.00137268	0.841258	#REF!	#REF!	#REF!	NO
	YCL006C	0.00984527	0.100922	#REF!	#REF!	#REF!	NO
ILV6	YCL009C	0.00723383	0.19991	#REF!	#REF!	#REF!	NO
SGF29	YCL010C	-0.0265893	0.0955391	#REF!	#REF!	#REF!	NO
GBP2	YCL011C	0.00525365	0.361224	#REF!	#REF!	#REF!	NO
	YCL012W	0.0061993	0.278022	#REF!	#REF!	#REF!	NO
	YCL013W	0.00626986	0.411347	#REF!	#REF!	#REF!	NO
BUD3	YCL014W	0.00573592	0.313366	#REF!	#REF!	#REF!	NO
	YCL022C	0.00366657	0.498388	#REF!	#REF!	#REF!	NO
	YCL023C	0.00581741	0.276842	#REF!	#REF!	#REF!	NO
KCC4	YCL024W	0.00353213	0.549699	#REF!	#REF!	#REF!	NO
AGP1	YCL025C	-0.0146746	0.0210507	#REF!	#REF!	#REF!	NO
	YCL026C	0.0128966	0.0518205	#REF!	#REF!	#REF!	NO
FRM2	YCL026C-A	0.00846826	0.141356	#REF!	#REF!	#REF!	NO
FUS1	YCL027W	0.0105102	0.0563255	#REF!	#REF!	#REF!	NO
RNQ1	YCL028W	0.0109349	0.055588	#REF!	#REF!	#REF!	NO
BIK1	YCL029C	0.0117508	0.0553562	#REF!	#REF!	#REF!	NO
HIS4	YCL030C	-0.040587	0.298227	#REF!	#REF!	#REF!	NO
STE50	YCL032W	-0.0181947	0.328063	#REF!	#REF!	#REF!	NO
	YCL033C	0.000604184	0.932307	#REF!	#REF!	#REF!	NO
LSB5	YCL034W	0.00554887	0.34305	#REF!	#REF!	#REF!	NO
GRX1	YCL035C	0.00663668	0.270678	#REF!	#REF!	#REF!	NO
GFD2	YCL036W	0.00223995	0.717031	#REF!	#REF!	#REF!	NO
SRO9	YCL037C	0.0109348	0.0845624	#REF!	#REF!	#REF!	NO
ATG22	YCL038C	0.00626988	0.261716	#REF!	#REF!	#REF!	NO
GID7	YCL039W	0.00632352	0.209228	#REF!	#REF!	#REF!	NO
GLK1	YCL040W	0.00484143	0.366361	#REF!	#REF!	#REF!	NO
	YCL042W	0.00521881	0.402511	#REF!	#REF!	#REF!	NO
	YCL044C	0.00550928	0.333892	#REF!	#REF!	#REF!	NO
	YCL045C	0.00366532	0.586785	#REF!	#REF!	#REF!	NO
	YCL046W	0.00371971	0.5592	#REF!	#REF!	#REF!	NO
	YCL047C	0.00689729	0.194305	#REF!	#REF!	#REF!	NO
SPS22	YCL048W	0.00417775	0.499552	#REF!	#REF!	#REF!	NO
	YCL049C	0.00672356	0.249383	#REF!	#REF!	#REF!	NO
APA1	YCL050C	0.0050448	0.422392	#REF!	#REF!	#REF!	NO
LRE1	YCL051W	0.00363308	0.582582	#REF!	#REF!	#REF!	NO
KAR4	YCL055W	0.0064868	0.33019	#REF!	#REF!	#REF!	NO
	YCL056C	0.0030228	0.664384	#REF!	#REF!	#REF!	NO
PRD1	YCL057W	0.00136927	0.81684	#REF!	#REF!	#REF!	NO
	YCL060C	-0.0238781	0.260446	#REF!	#REF!	#REF!	NO
MRC1	YCL061C	-0.0211294	0.22025	#REF!	#REF!	#REF!	NO
	YCL062W	0.00387846	0.565667	#REF!	#REF!	#REF!	NO
VAC17	YCL063W	0.00198162	0.77011	#REF!	#REF!	#REF!	NO
CHA1	YCL064C	0.0055695	0.326376	#REF!	#REF!	#REF!	NO
VBA3	YCL069W	0.00430098	0.476456	#REF!	#REF!	#REF!	NO
	YCL074W	0.00539208	0.399946	#REF!	#REF!	#REF!	NO
	YCL075W	0.00572922	0.391062	#REF!	#REF!	#REF!	NO
	YCL076W	0.00321218	0.57474	#REF!	#REF!	#REF!	NO
	YCR001W	0.00374427	0.495129	#REF!	#REF!	#REF!	NO
CIT2	YCR005C	0.00230863	0.742846	#REF!	#REF!	#REF!	NO
	YCR006C	0.00375498	0.58095	#REF!	#REF!	#REF!	NO
	YCR007C	0.00350782	0.57404	#REF!	#REF!	#REF!	NO
SAT4	YCR008W	-0.031537	0.0954424	#REF!	#REF!	#REF!	NO
RVS161	YCR009C	-0.0184863	0.197939	#REF!	#REF!	#REF!	NO
ADY2	YCR010C	0.00463809	0.485061	#REF!	#REF!	#REF!	NO
ADP1	YCR011C	0.00303312	0.567836	#REF!	#REF!	#REF!	NO
POL4	YCR014C	0.00370402	0.543603	#REF!	#REF!	#REF!	NO
	YCR015C	0.00528269	0.348408	#REF!	#REF!	#REF!	NO
	YCR016W	0.00404313	0.44558	#REF!	#REF!	#REF!	NO
CWH43	YCR017C	-0.00604712	0.305351	#REF!	#REF!	#REF!	NO
MAK32	YCR019W	0.000317844	0.976936	#REF!	#REF!	#REF!	NO
PET18	YCR020C	0.00639845	0.234007	#REF!	#REF!	#REF!	NO
MAK31	YCR020C-A	5.93055e-05	0.999833	#REF!	#REF!	#REF!	NO
HSP30	YCR021C	0.00640089	0.32106	#REF!	#REF!	#REF!	NO
	YCR022C	0.00020686	0.9657	#REF!	#REF!	#REF!	NO
	YCR023C	0.000931643	0.882998	#REF!	#REF!	#REF!	NO
PMP1	YCR024C-A	0.00613811	0.454431	#REF!	#REF!	#REF!	NO
	YCR025C	0.0078565	0.153446	#REF!	#REF!	#REF!	NO
NPP1	YCR026C	0.00597616	0.305985	#REF!	#REF!	#REF!	NO
RHB1	YCR027C	0.00491757	0.396196	#REF!	#REF!	#REF!	NO
RIM1	YCR028C-A	0.00375286	0.694043	#REF!	#REF!	#REF!	NO
SYP1	YCR030C	0.00774237	0.179675	#REF!	#REF!	#REF!	NO
RPS14A	YCR031C	0.00336977	0.623804	#REF!	#REF!	#REF!	NO
BPH1	YCR032W	0.00584795	0.405138	#REF!	#REF!	#REF!	NO
SNT1	YCR033W	0.0111264	0.0513607	#REF!	#REF!	#REF!	NO
FEN1	YCR034W	-0.00160765	0.777574	#REF!	#REF!	#REF!	NO
RBK1	YCR036W	0.00383578	0.591794	#REF!	#REF!	#REF!	NO
PHO87	YCR037C	-0.00431829	0.509846	#REF!	#REF!	#REF!	NO
	YCR043C	0.00831604	0.185153	#REF!	#REF!	#REF!	NO
PER1	YCR044C	-0.0026531	0.706744	#REF!	#REF!	#REF!	NO
	YCR045C	0.000751483	0.937969	#REF!	#REF!	#REF!	NO
ARE1	YCR048W	0.00951119	0.101645	#REF!	#REF!	#REF!	NO
	YCR049C	0.00198555	0.770133	#REF!	#REF!	#REF!	NO
	YCR050C	0.00132684	0.836715	#REF!	#REF!	#REF!	NO
	YCR051W	0.0101072	0.0478723	#REF!	#REF!	#REF!	NO
THR4	YCR053W	2.77556e-17	0.997757	#REF!	#REF!	#REF!	NO
YIH1	YCR059C	0.00212632	0.730348	#REF!	#REF!	#REF!	NO
TAH1	YCR060W	0.0064294	0.242	#REF!	#REF!	#REF!	NO
	YCR061W	0.00355525	0.611256	#REF!	#REF!	#REF!	NO
	YCR062W	0.0106887	0.0664613	#REF!	#REF!	#REF!	NO
HCM1	YCR065W	-0.0301047	0.0529204	#REF!	#REF!	#REF!	NO
SED4	YCR067C	0.0094914	0.118171	#REF!	#REF!	#REF!	NO
ATG15	YCR068W	0.011111	0.0978324	#REF!	#REF!	#REF!	NO
CPR4	YCR069W	0.000527563	0.942885	#REF!	#REF!	#REF!	NO
SSK22	YCR073C	0.00153186	0.801652	#REF!	#REF!	#REF!	NO
SOL2	YCR073W-A	0.0118675	0.052168	#REF!	#REF!	#REF!	NO
ERS1	YCR075C	0.00353743	0.58705	#REF!	#REF!	#REF!	NO
	YCR076C	0.0106418	0.0312597	#REF!	#REF!	#REF!	NO
	YCR079W	0.0131073	0.0285097	#REF!	#REF!	#REF!	NO
SRB8	YCR081W	-0.00188387	0.935013	#REF!	#REF!	#REF!	NO
AHC2	YCR082W	0.00511999	0.396937	#REF!	#REF!	#REF!	NO
TRX3	YCR083W	0.00678391	0.32836	#REF!	#REF!	#REF!	NO
	YCR085W	-0.00360667	0.551504	#REF!	#REF!	#REF!	NO
CSM1	YCR086W	0.00665141	0.209223	#REF!	#REF!	#REF!	NO
	YCR087C-A	0.00100575	0.877525	#REF!	#REF!	#REF!	NO
	YCR087W	0.00517002	0.431166	#REF!	#REF!	#REF!	NO
ABP1	YCR088W	0.0067862	0.257376	#REF!	#REF!	#REF!	NO
FIG2	YCR089W	-0.00257464	0.687201	#REF!	#REF!	#REF!	NO
	YCR090C	0.00267801	0.641569	#REF!	#REF!	#REF!	NO
KIN82	YCR091W	0.00102768	0.867207	#REF!	#REF!	#REF!	NO
MSH3	YCR092C	0.0076361	0.14871	#REF!	#REF!	#REF!	NO
	YCR095C	0.00563412	0.312631	#REF!	#REF!	#REF!	NO
GIT1	YCR098C	0.00445287	0.525451	#REF!	#REF!	#REF!	NO
	YCR099C	0.00281098	0.640923	#REF!	#REF!	#REF!	NO
	YCR100C	0.000899275	0.876799	#REF!	#REF!	#REF!	NO
	YCR101C	0.0038271	0.48898	#REF!	#REF!	#REF!	NO
	YCR102C	0.00513427	0.3895	#REF!	#REF!	#REF!	NO
	YCR102W-A	0.00857468	0.180683	#REF!	#REF!	#REF!	NO
ADH7	YCR105W	0.00172465	0.762347	#REF!	#REF!	#REF!	NO
RDS1	YCR106W	0.00259276	0.658293	#REF!	#REF!	#REF!	NO
AAD3	YCR107W	0.0068035	0.30206	#REF!	#REF!	#REF!	NO
RMD1	YDL001W	0.000823727	0.882998	#REF!	#REF!	#REF!	NO
NHP10	YDL002C	-0.0155728	0.35921	#REF!	#REF!	#REF!	NO
	YDL010W	0.00482035	0.460449	#REF!	#REF!	#REF!	NO
	YDL011C	0.00296683	0.590744	#REF!	#REF!	#REF!	NO
	YDL012C	0.000801429	0.901675	#REF!	#REF!	#REF!	NO
HEX3	YDL013W	0.0071372	0.295786	#REF!	#REF!	#REF!	NO
ERP3	YDL018C	-8.10153e-05	0.99347	#REF!	#REF!	#REF!	NO
OSH2	YDL019C	0.000897691	0.877525	#REF!	#REF!	#REF!	NO
RPN4	YDL020C	-0.013558	0.417924	#REF!	#REF!	#REF!	NO
SRF4	YDL023C	0.0016818	0.793807	#REF!	#REF!	#REF!	NO
DIA3	YDL024C	0.0070136	0.228065	#REF!	#REF!	#REF!	NO
	YDL025C	-0.00258162	0.648709	#REF!	#REF!	#REF!	NO
	YDL026W	0.000716054	0.924622	#REF!	#REF!	#REF!	NO
	YDL027C	0.00201509	0.732712	#REF!	#REF!	#REF!	NO
SLM3	YDL033C	-0.0111621	0.528533	#REF!	#REF!	#REF!	NO
	YDL034W	0.00204885	0.717182	#REF!	#REF!	#REF!	NO
GPR1	YDL035C	0.00268857	0.722031	#REF!	#REF!	#REF!	NO
	YDL036C	0.00057439	0.922542	#REF!	#REF!	#REF!	NO
BSC1	YDL037C	0.000272682	0.969174	#REF!	#REF!	#REF!	NO
	YDL038C	0.00559931	0.271955	#REF!	#REF!	#REF!	NO
PRM7	YDL039C	0.00778674	0.285793	#REF!	#REF!	#REF!	NO
NAT1	YDL040C	0.0077467	0.254668	#REF!	#REF!	#REF!	NO
	YDL041W	2.77556e-17	0.999198	#REF!	#REF!	#REF!	NO
SIR2	YDL042C	2.77556e-17	0.997217	#REF!	#REF!	#REF!	NO
NPC2	YDL046W	0.00596252	0.307851	#REF!	#REF!	#REF!	NO
STP4	YDL048C	0.00193902	0.739892	#REF!	#REF!	#REF!	NO
	YDL050C	0.00823931	0.180694	#REF!	#REF!	#REF!	NO
LHP1	YDL051W	-0.0133929	0.417905	#REF!	#REF!	#REF!	NO
PBP4	YDL053C	0.00174112	0.800977	#REF!	#REF!	#REF!	NO
MCH1	YDL054C	0.00590851	0.352317	#REF!	#REF!	#REF!	NO
RAD59	YDL059C	0.00543071	0.350705	#REF!	#REF!	#REF!	NO
PEX19	YDL065C	0.00361969	0.642979	#REF!	#REF!	#REF!	NO
IDP1	YDL066W	0.00277418	0.664047	#REF!	#REF!	#REF!	NO
BDF2	YDL070W	0.0114142	0.0418195	#REF!	#REF!	#REF!	NO
	YDL071C	0.00490877	0.44558	#REF!	#REF!	#REF!	NO
RXT3	YDL076C	-0.000405695	0.970819	#REF!	#REF!	#REF!	NO
VAM6	YDL077C	-0.0214222	0.0679309	#REF!	#REF!	#REF!	NO
MDH3	YDL078C	0.0128656	0.0278428	#REF!	#REF!	#REF!	NO
MRK1	YDL079C	0.0105345	0.0860211	#REF!	#REF!	#REF!	NO
THI3	YDL080C	0.012651	0.0139805	#REF!	#REF!	#REF!	NO
NDE2	YDL085W	0.00516431	0.332183	#REF!	#REF!	#REF!	NO
	YDL086W	-0.00158059	0.798801	#REF!	#REF!	#REF!	NO
ASM4	YDL088C	0.0107592	0.0472742	#REF!	#REF!	#REF!	NO
	YDL089W	0.00725696	0.174522	#REF!	#REF!	#REF!	NO
RAM1	YDL090C	-1.38778e-17	0.999766	#REF!	#REF!	#REF!	NO
UBX3	YDL091C	0.0102844	0.0983643	#REF!	#REF!	#REF!	NO
PMT5	YDL093W	0.00332051	0.593388	#REF!	#REF!	#REF!	NO
	YDL094C	0.0101824	0.103285	#REF!	#REF!	#REF!	NO
PMT1	YDL095W	-0.00165898	0.81334	#REF!	#REF!	#REF!	NO
	YDL096C	0.0039791	0.58705	#REF!	#REF!	#REF!	NO
	YDL099W	0.0124834	0.0489222	#REF!	#REF!	#REF!	NO
QRI7	YDL104C	0.00157138	0.795931	#REF!	#REF!	#REF!	NO
	YDL109C	0.00573995	0.349263	#REF!	#REF!	#REF!	NO
	YDL110C	0.00784451	0.189575	#REF!	#REF!	#REF!	NO
TRM3	YDL112W	0.00750768	0.301417	#REF!	#REF!	#REF!	NO
ATG20	YDL113C	0.00405676	0.527167	#REF!	#REF!	#REF!	NO
	YDL114W	0.00902761	0.283685	#REF!	#REF!	#REF!	NO
	YDL118W	-0.0061443	0.753405	#REF!	#REF!	#REF!	NO
	YDL119C	0.00737133	0.227889	#REF!	#REF!	#REF!	NO
	YDL121C	0.00403447	0.484697	#REF!	#REF!	#REF!	NO
UBP1	YDL122W	-0.013616	0.383694	#REF!	#REF!	#REF!	NO
SNA4	YDL123W	0.00415265	0.552746	#REF!	#REF!	#REF!	NO
	YDL124W	0.00524645	0.372003	#REF!	#REF!	#REF!	NO
HNT1	YDL125C	0.00797904	0.244812	#REF!	#REF!	#REF!	NO
PCL2	YDL127W	0.00795747	0.180694	#REF!	#REF!	#REF!	NO
VCX1	YDL128W	0.00559982	0.348408	#REF!	#REF!	#REF!	NO
	YDL129W	0.00354715	0.62034	#REF!	#REF!	#REF!	NO
STF1	YDL130W-A	0.00462861	0.552278	#REF!	#REF!	#REF!	NO
LYS21	YDL131W	0.00476497	0.454326	#REF!	#REF!	#REF!	NO
RPL41B	YDL133C-A	0.00110577	0.877525	#REF!	#REF!	#REF!	NO
	YDL133W	-0.00381617	0.603751	#REF!	#REF!	#REF!	NO
PPH21	YDL134C	-0.00338668	0.576051	#REF!	#REF!	#REF!	NO
	YDL134C-A	0.00341535	0.569289	#REF!	#REF!	#REF!	NO
RDI1	YDL135C	-3.24103e-05	0.997217	#REF!	#REF!	#REF!	NO
RPL35B	YDL136W	0.0133241	0.0117993	#REF!	#REF!	#REF!	NO
ARF2	YDL137W	0.00641	0.555184	#REF!	#REF!	#REF!	NO
RGT2	YDL138W	-3.75378e-05	1	#REF!	#REF!	#REF!	NO
CRD1	YDL142C	0.00911916	0.118171	#REF!	#REF!	#REF!	NO
	YDL144C	0.00130348	0.866254	#REF!	#REF!	#REF!	NO
	YDL146W	0.00414248	0.458204	#REF!	#REF!	#REF!	NO
ATG9	YDL149W	0.00717436	0.215566	#REF!	#REF!	#REF!	NO
MSH5	YDL154W	0.00446512	0.390142	#REF!	#REF!	#REF!	NO
	YDL156W	0.00588321	0.307691	#REF!	#REF!	#REF!	NO
	YDL157C	0.00400967	0.460449	#REF!	#REF!	#REF!	NO
STE7	YDL159W	2.77556e-17	0.996203	#REF!	#REF!	#REF!	NO
DHH1	YDL160C	0.00695474	0.222513	#REF!	#REF!	#REF!	NO
ENT1	YDL161W	0.00408388	0.493435	#REF!	#REF!	#REF!	NO
	YDL162C	0.0034798	0.53269	#REF!	#REF!	#REF!	NO
NRP1	YDL167C	0.00457598	0.41995	#REF!	#REF!	#REF!	NO
SFA1	YDL168W	0.00249657	0.675249	#REF!	#REF!	#REF!	NO
UGX2	YDL169C	-0.0170714	0.246038	#REF!	#REF!	#REF!	NO
UGA3	YDL170W	-0.00588551	0.368293	#REF!	#REF!	#REF!	NO
GLT1	YDL171C	0.00486403	0.363332	#REF!	#REF!	#REF!	NO
	YDL172C	-0.00122825	0.842444	#REF!	#REF!	#REF!	NO
	YDL173W	0.00162683	0.805699	#REF!	#REF!	#REF!	NO
DLD1	YDL174C	0.00470357	0.512074	#REF!	#REF!	#REF!	NO
AIR2	YDL175C	0.00580498	0.33019	#REF!	#REF!	#REF!	NO
	YDL176W	0.00124734	0.843412	#REF!	#REF!	#REF!	NO
	YDL177C	0.0115037	0.115483	#REF!	#REF!	#REF!	NO
DLD2	YDL178W	0.00686908	0.266991	#REF!	#REF!	#REF!	NO
PCL9	YDL179W	0.00806381	0.137268	#REF!	#REF!	#REF!	NO
	YDL180W	-0.00891473	0.375904	#REF!	#REF!	#REF!	NO
INH1	YDL181W	0.00158779	0.788327	#REF!	#REF!	#REF!	NO
LYS20	YDL182W	0.00473128	0.513092	#REF!	#REF!	#REF!	NO
	YDL183C	0.00447104	0.604376	#REF!	#REF!	#REF!	NO
RPL41A	YDL184C	0.00624307	0.312999	#REF!	#REF!	#REF!	NO
TFP1	YDL185W	0.00362745	0.57078	#REF!	#REF!	#REF!	NO
	YDL186W	0.00657219	0.284087	#REF!	#REF!	#REF!	NO
	YDL187C	0.00491904	0.561944	#REF!	#REF!	#REF!	NO
PPH22	YDL188C	0.0103779	0.122413	#REF!	#REF!	#REF!	NO
RPL35A	YDL191W	0.000542552	0.954424	#REF!	#REF!	#REF!	NO
ARF1	YDL192W	0.00635256	0.31582	#REF!	#REF!	#REF!	NO
SNF3	YDL194W	0.00683638	0.511839	#REF!	#REF!	#REF!	NO
ASF2	YDL197C	0.000764285	0.888615	#REF!	#REF!	#REF!	NO
	YDL199C	0.00168085	0.795697	#REF!	#REF!	#REF!	NO
MGT1	YDL200C	-0.00135188	0.904326	#REF!	#REF!	#REF!	NO
TRM8	YDL201W	0.0034714	0.61268	#REF!	#REF!	#REF!	NO
	YDL203C	0.00307984	0.631358	#REF!	#REF!	#REF!	NO
RTN2	YDL204W	0.00566627	0.342646	#REF!	#REF!	#REF!	NO
	YDL206W	0.00380775	0.534743	#REF!	#REF!	#REF!	NO
UGA4	YDL210W	-0.0223542	0.440212	#REF!	#REF!	#REF!	NO
	YDL211C	0.0052661	0.352372	#REF!	#REF!	#REF!	NO
NOP6	YDL213C	0.0032577	0.596495	#REF!	#REF!	#REF!	NO
PRR2	YDL214C	0.00883585	0.232476	#REF!	#REF!	#REF!	NO
GDH2	YDL215C	0.00613143	0.303468	#REF!	#REF!	#REF!	NO
RRI1	YDL216C	0.00483014	0.445985	#REF!	#REF!	#REF!	NO
	YDL218W	-0.0112032	0.57078	#REF!	#REF!	#REF!	NO
DTD1	YDL219W	0.00397639	0.602955	#REF!	#REF!	#REF!	NO
FMP45	YDL222C	-0.0162812	0.302664	#REF!	#REF!	#REF!	NO
HBT1	YDL223C	0.00311816	0.628734	#REF!	#REF!	#REF!	NO
WHI4	YDL224C	0.00266697	0.648361	#REF!	#REF!	#REF!	NO
GCS1	YDL226C	0.00512076	0.358857	#REF!	#REF!	#REF!	NO
HO	YDL227C	0.00411225	0.537361	#REF!	#REF!	#REF!	NO
SSB1	YDL229W	-0.00158002	0.851577	#REF!	#REF!	#REF!	NO
PTP1	YDL230W	0.00297868	0.638683	#REF!	#REF!	#REF!	NO
BRE4	YDL231C	-0.00342579	0.664384	#REF!	#REF!	#REF!	NO
OST4	YDL232W	0.000959694	0.882941	#REF!	#REF!	#REF!	NO
	YDL233W	-0.00590057	0.619424	#REF!	#REF!	#REF!	NO
GYP7	YDL234C	0.00217665	0.815534	#REF!	#REF!	#REF!	NO
PHO13	YDL236W	0.00869084	0.169749	#REF!	#REF!	#REF!	NO
	YDL237W	0.0038165	0.554001	#REF!	#REF!	#REF!	NO
GUD1	YDL238C	-0.0247078	0.127152	#REF!	#REF!	#REF!	NO
ADY3	YDL239C	0.0044574	0.516776	#REF!	#REF!	#REF!	NO
LRG1	YDL240W	-0.0241457	0.119208	#REF!	#REF!	#REF!	NO
	YDL241W	-0.0234404	0.134967	#REF!	#REF!	#REF!	NO
	YDL242W	0.00371198	0.579771	#REF!	#REF!	#REF!	NO
AAD4	YDL243C	0.0042365	0.460449	#REF!	#REF!	#REF!	NO
NTH1	YDR001C	0.00488268	0.401303	#REF!	#REF!	#REF!	NO
RCR2	YDR003W	-0.0090781	0.128513	#REF!	#REF!	#REF!	NO
RAD57	YDR004W	-8.57086e-05	0.998561	#REF!	#REF!	#REF!	NO
MAF1	YDR005C	0.00591135	0.387503	#REF!	#REF!	#REF!	NO
SOK1	YDR006C	0.00485035	0.525451	#REF!	#REF!	#REF!	NO
TRP1	YDR007W	0.000935803	0.880324	#REF!	#REF!	#REF!	NO
	YDR008C	0.00652212	0.323531	#REF!	#REF!	#REF!	NO
GAL3	YDR009W	0.0028157	0.687178	#REF!	#REF!	#REF!	NO
	YDR010C	0.00355883	0.68426	#REF!	#REF!	#REF!	NO
SNQ2	YDR011W	0.0097622	0.232476	#REF!	#REF!	#REF!	NO
RAD61	YDR014W	0.00773249	0.171126	#REF!	#REF!	#REF!	NO
	YDR015C	0.00596592	0.275431	#REF!	#REF!	#REF!	NO
	YDR018C	-0.00247622	0.850292	#REF!	#REF!	#REF!	NO
GCV1	YDR019C	-0.0152334	0.423268	#REF!	#REF!	#REF!	NO
FYV1	YDR024W	0.0140902	0.0106539	#REF!	#REF!	#REF!	NO
RPS11A	YDR025W	-0.00247512	0.715938	#REF!	#REF!	#REF!	NO
	YDR026C	0.00366844	0.531433	#REF!	#REF!	#REF!	NO
	YDR029W	0.0086639	0.140099	#REF!	#REF!	#REF!	NO
RAD28	YDR030C	0.00581286	0.314316	#REF!	#REF!	#REF!	NO
(MIX14)	YDR031W	0.00695032	0.290465	#REF!	#REF!	#REF!	NO
MRH1	YDR033W	0.0074708	0.307063	#REF!	#REF!	#REF!	NO
LYS14	YDR034C	0.0032495	0.637675	#REF!	#REF!	#REF!	NO
ARO3	YDR035W	0.0100041	0.0999777	#REF!	#REF!	#REF!	NO
EHD3	YDR036C	0.0116102	0.104333	#REF!	#REF!	#REF!	NO
	YDR042C	0.00783781	0.206157	#REF!	#REF!	#REF!	NO
NRG1	YDR043C	0.00830423	0.169749	#REF!	#REF!	#REF!	NO
BAP3	YDR046C	0.00776263	0.226123	#REF!	#REF!	#REF!	NO
	YDR048C	-0.000745957	0.925433	#REF!	#REF!	#REF!	NO
	YDR049W	0.000978129	0.912544	#REF!	#REF!	#REF!	NO
	YDR051C	0.00632753	0.450419	#REF!	#REF!	#REF!	NO
PST1	YDR055W	0.00056911	0.923603	#REF!	#REF!	#REF!	NO
	YDR056C	0.00652777	0.231122	#REF!	#REF!	#REF!	NO
YOS9	YDR057W	-0.000458812	0.991075	#REF!	#REF!	#REF!	NO
TGL2	YDR058C	0.010096	0.22927	#REF!	#REF!	#REF!	NO
UBC5	YDR059C	0.00718951	0.31104	#REF!	#REF!	#REF!	NO
	YDR061W	0.00748731	0.456273	#REF!	#REF!	#REF!	NO
	YDR063W	0.000914645	0.937119	#REF!	#REF!	#REF!	NO
	YDR066C	0.00529909	0.478795	#REF!	#REF!	#REF!	NO
	YDR067C	0.00649424	0.38322	#REF!	#REF!	#REF!	NO
DOS2	YDR068W	0.00379338	0.584805	#REF!	#REF!	#REF!	NO
FMP16	YDR070C	0.00949514	0.190733	#REF!	#REF!	#REF!	NO
PAA1	YDR071C	0.00821197	0.189713	#REF!	#REF!	#REF!	NO
IPT1	YDR072C	0.00555362	0.307389	#REF!	#REF!	#REF!	NO
SNF11	YDR073W	0.00446359	0.567375	#REF!	#REF!	#REF!	NO
RAD55	YDR076W	0.00127557	0.905614	#REF!	#REF!	#REF!	NO
SED1	YDR077W	0.0048976	0.484697	#REF!	#REF!	#REF!	NO
VPS41	YDR080W	0.00370005	0.549356	#REF!	#REF!	#REF!	NO
RRP8	YDR083W	-0.0118871	0.469505	#REF!	#REF!	#REF!	NO
TVP23	YDR084C	0.00110804	0.8584	#REF!	#REF!	#REF!	NO
AFR1	YDR085C	0.00688335	0.39219	#REF!	#REF!	#REF!	NO
	YDR089W	-0.0180003	0.335264	#REF!	#REF!	#REF!	NO
	YDR090C	-0.026806	0.0545138	#REF!	#REF!	#REF!	NO
UBC13	YDR092W	0.00559003	0.426946	#REF!	#REF!	#REF!	NO
DNF2	YDR093W	0.00234662	0.772803	#REF!	#REF!	#REF!	NO
	YDR094W	0.000537503	0.950517	#REF!	#REF!	#REF!	NO
	YDR095C	0.000732721	0.909671	#REF!	#REF!	#REF!	NO
GIS1	YDR096W	0.00693809	0.297049	#REF!	#REF!	#REF!	NO
MSH6	YDR097C	0.00619789	0.298235	#REF!	#REF!	#REF!	NO
GRX3	YDR098C	-0.00140482	0.882998	#REF!	#REF!	#REF!	NO
BMH2	YDR099W	0.00166263	0.811781	#REF!	#REF!	#REF!	NO
TVP15	YDR100W	-0.00344922	0.767501	#REF!	#REF!	#REF!	NO
ARX1	YDR101C	0.00406555	0.531109	#REF!	#REF!	#REF!	NO
	YDR102C	0.00307195	0.585451	#REF!	#REF!	#REF!	NO
STE5	YDR103W	0.00246681	0.651212	#REF!	#REF!	#REF!	NO
SPO71	YDR104C	0.000634928	0.940974	#REF!	#REF!	#REF!	NO
TMS1	YDR105C	0.000962418	0.906124	#REF!	#REF!	#REF!	NO
	YDR107C	0.0122131	0.328165	#REF!	#REF!	#REF!	NO
GSG1	YDR108W	-0.0312728	0.447199	#REF!	#REF!	#REF!	NO
	YDR109C	-0.0253136	0.120125	#REF!	#REF!	#REF!	NO
FOB1	YDR110W	0.00316986	0.612749	#REF!	#REF!	#REF!	NO
	YDR112W	0.00587312	0.36552	#REF!	#REF!	#REF!	NO
MRPL1	YDR116C	0.0046701	0.435217	#REF!	#REF!	#REF!	NO
RBF64	YDR117C	0.00999404	0.0836343	#REF!	#REF!	#REF!	NO
	YDR119W	-0.00582438	0.623739	#REF!	#REF!	#REF!	NO
TRM1	YDR120C	0.000521171	0.9657	#REF!	#REF!	#REF!	NO
DPB4	YDR121W	0.00193369	0.801652	#REF!	#REF!	#REF!	NO
KIN1	YDR122W	0.00369905	0.549972	#REF!	#REF!	#REF!	NO
INO2	YDR123C	-0.00136248	0.863923	#REF!	#REF!	#REF!	NO
	YDR124W	-0.0167722	0.263264	#REF!	#REF!	#REF!	NO
ECM18	YDR125C	0	0.997217	#REF!	#REF!	#REF!	NO
SWF1	YDR126W	0.00161318	0.788563	#REF!	#REF!	#REF!	NO
	YDR128W	0.00436931	0.521993	#REF!	#REF!	#REF!	NO
FIN1	YDR130C	0.00567823	0.376238	#REF!	#REF!	#REF!	NO
	YDR131C	-0.00612995	0.491176	#REF!	#REF!	#REF!	NO
	YDR132C	0.00387101	0.549972	#REF!	#REF!	#REF!	NO
	YDR134C	0.00411634	0.585896	#REF!	#REF!	#REF!	NO
YCF1	YDR135C	0.0102981	0.0810815	#REF!	#REF!	#REF!	NO
RUB1	YDR139C	0.00757174	0.223328	#REF!	#REF!	#REF!	NO
PEX7	YDR142C	-0.000765174	0.918351	#REF!	#REF!	#REF!	NO
SAN1	YDR143C	-0.0125113	0.42751	#REF!	#REF!	#REF!	NO
MKC7	YDR144C	-0.0179913	0.220726	#REF!	#REF!	#REF!	NO
SWI5	YDR146C	0.00740466	0.269522	#REF!	#REF!	#REF!	NO
EKI1	YDR147W	0.00162404	0.804926	#REF!	#REF!	#REF!	NO
KGD2	YDR148C	-0.00467198	0.648187	#REF!	#REF!	#REF!	NO
	YDR149C	0.00599877	0.717482	#REF!	#REF!	#REF!	NO
NUM1	YDR150W	0.00408289	0.586218	#REF!	#REF!	#REF!	NO
CTH1	YDR151C	0.00897165	0.226779	#REF!	#REF!	#REF!	NO
GIR2	YDR152W	0.00826044	0.244209	#REF!	#REF!	#REF!	NO
	YDR154C	-0.0274369	0.108452	#REF!	#REF!	#REF!	NO
CPR1	YDR155C	-0.0115713	0.481512	#REF!	#REF!	#REF!	NO
RPA14	YDR156W	0.00623813	0.483433	#REF!	#REF!	#REF!	NO
	YDR157W	0.0100244	0.252162	#REF!	#REF!	#REF!	NO
SAC3	YDR159W	-0.00345672	0.773947	#REF!	#REF!	#REF!	NO
TCI1	YDR161W	0.00144445	0.853284	#REF!	#REF!	#REF!	NO
NBP2	YDR162C	0.0074134	0.303372	#REF!	#REF!	#REF!	NO
CWC15	YDR163W	0.0110736	0.0854763	#REF!	#REF!	#REF!	NO
TRM82	YDR165W	0.00653266	0.327868	#REF!	#REF!	#REF!	NO
STB3	YDR169C	0.00496114	0.448263	#REF!	#REF!	#REF!	NO
HSP42	YDR171W	0.00370871	0.561896	#REF!	#REF!	#REF!	NO
ARG82	YDR173C	0.00855197	0.162312	#REF!	#REF!	#REF!	NO
HMO1	YDR174W	0.00517932	0.515455	#REF!	#REF!	#REF!	NO
SDH4	YDR178W	0.00181054	0.801652	#REF!	#REF!	#REF!	NO
CSN9	YDR179C	0.00544166	0.335746	#REF!	#REF!	#REF!	NO
	YDR179W-A	0.00683253	0.360977	#REF!	#REF!	#REF!	NO
SAS4	YDR181C	0.00735632	0.304222	#REF!	#REF!	#REF!	NO
PLP1	YDR183W	0.00764352	0.155769	#REF!	#REF!	#REF!	NO
ATC1	YDR184C	0.0070995	0.191499	#REF!	#REF!	#REF!	NO
	YDR185C	0.00826753	0.156576	#REF!	#REF!	#REF!	NO
	YDR186C	-0.012093	0.489473	#REF!	#REF!	#REF!	NO
HST4	YDR191W	0.00407148	0.541021	#REF!	#REF!	#REF!	NO
NUP42	YDR192C	0.00487635	0.435493	#REF!	#REF!	#REF!	NO
	YDR193W	0.00338621	0.580342	#REF!	#REF!	#REF!	NO
	YDR198C	0.00223753	0.698944	#REF!	#REF!	#REF!	NO
	YDR199W	0.00502677	0.444628	#REF!	#REF!	#REF!	NO
RAV2	YDR202C	-0.00862563	0.359891	#REF!	#REF!	#REF!	NO
	YDR203W	0.00038148	0.950517	#REF!	#REF!	#REF!	NO
MSC2	YDR205W	0.000937854	0.929159	#REF!	#REF!	#REF!	NO
EBS1	YDR206W	-0.00345636	0.596441	#REF!	#REF!	#REF!	NO
	YDR209C	0.00478377	0.428919	#REF!	#REF!	#REF!	NO
	YDR210W	0.000399409	0.964377	#REF!	#REF!	#REF!	NO
UPC2	YDR213W	0.00182755	0.785972	#REF!	#REF!	#REF!	NO
AHA1	YDR214W	0.0045829	0.684766	#REF!	#REF!	#REF!	NO
	YDR215C	0.00817994	0.302664	#REF!	#REF!	#REF!	NO
ADR1	YDR216W	-0.000762614	0.909304	#REF!	#REF!	#REF!	NO
RAD9	YDR217C	-2.22536e-05	0.996612	#REF!	#REF!	#REF!	NO
SPR28	YDR218C	0.00228404	0.834764	#REF!	#REF!	#REF!	NO
	YDR219C	-0.000717118	0.914762	#REF!	#REF!	#REF!	NO
	YDR220C	-0.000482983	0.941776	#REF!	#REF!	#REF!	NO
	YDR221W	0.00160394	0.818813	#REF!	#REF!	#REF!	NO
	YDR222W	0.00411583	0.596219	#REF!	#REF!	#REF!	NO
CRF1	YDR223W	-0.00135266	0.845148	#REF!	#REF!	#REF!	NO
HTA1	YDR225W	-0.000255764	0.965242	#REF!	#REF!	#REF!	NO
SIR4	YDR227W	0	0.994218	#REF!	#REF!	#REF!	NO
IVY1	YDR229W	0.00227781	0.690726	#REF!	#REF!	#REF!	NO
RTN1	YDR233C	0.00489458	0.463715	#REF!	#REF!	#REF!	NO
LYS4	YDR234W	-0.00266167	0.862543	#REF!	#REF!	#REF!	NO
	YDR239C	0.00862107	0.385039	#REF!	#REF!	#REF!	NO
BUD26	YDR241W	0.0127317	0.0175848	#REF!	#REF!	#REF!	NO
AMD2	YDR242W	0.0110601	0.0700666	#REF!	#REF!	#REF!	NO
PEX5	YDR244W	-0.0165042	0.298227	#REF!	#REF!	#REF!	NO
VHS1	YDR247W	0.00232819	0.728977	#REF!	#REF!	#REF!	NO
	YDR248C	-0.0225313	0.190846	#REF!	#REF!	#REF!	NO
	YDR249C	-0.00432493	0.533171	#REF!	#REF!	#REF!	NO
	YDR250C	0.00268386	0.730606	#REF!	#REF!	#REF!	NO
PAM1	YDR251W	0.00333998	0.553267	#REF!	#REF!	#REF!	NO
BTT1	YDR252W	0.00518862	0.379614	#REF!	#REF!	#REF!	NO
MET32	YDR253C	-0.0240392	0.147365	#REF!	#REF!	#REF!	NO
CHL4	YDR254W	0.00944209	0.173931	#REF!	#REF!	#REF!	NO
RMD5	YDR255C	0.0116935	0.132415	#REF!	#REF!	#REF!	NO
CTA1	YDR256C	0.00547134	0.423266	#REF!	#REF!	#REF!	NO
SET7	YDR257C	0.00238702	0.742705	#REF!	#REF!	#REF!	NO
HSP78	YDR258C	0.00482803	0.417913	#REF!	#REF!	#REF!	NO
YAP6	YDR259C	0.00445844	0.575642	#REF!	#REF!	#REF!	NO
SWM1	YDR260C	0.00988094	0.156576	#REF!	#REF!	#REF!	NO
EXG2	YDR261C	0.0019987	0.762347	#REF!	#REF!	#REF!	NO
	YDR262W	0.00187705	0.798816	#REF!	#REF!	#REF!	NO
DIN7	YDR263C	0.00439347	0.497225	#REF!	#REF!	#REF!	NO
PEX10	YDR265W	0.0111934	0.350705	#REF!	#REF!	#REF!	NO
	YDR266C	0.00268985	0.903815	#REF!	#REF!	#REF!	NO
	YDR269C	0.0141812	0.0263544	#REF!	#REF!	#REF!	NO
CCC2	YDR270W	0.00462635	0.493435	#REF!	#REF!	#REF!	NO
	YDR271C	0.0110671	0.083071	#REF!	#REF!	#REF!	NO
GLO2	YDR272W	0.00671851	0.411946	#REF!	#REF!	#REF!	NO
DON1	YDR273W	0.00762985	0.318568	#REF!	#REF!	#REF!	NO
	YDR274C	-0.00138559	0.845148	#REF!	#REF!	#REF!	NO
BSC2	YDR275W	0.000555986	0.949889	#REF!	#REF!	#REF!	NO
MTH1	YDR277C	-0.0170589	0.386442	#REF!	#REF!	#REF!	NO
	YDR278C	0.00949383	0.115604	#REF!	#REF!	#REF!	NO
RNH202	YDR279W	0.010393	0.083447	#REF!	#REF!	#REF!	NO
PHM6	YDR281C	-0.00200727	0.748872	#REF!	#REF!	#REF!	NO
	YDR282C	0.00551661	0.567459	#REF!	#REF!	#REF!	NO
DPP1	YDR284C	0.0119194	0.114278	#REF!	#REF!	#REF!	NO
ZIP1	YDR285W	0.00911526	0.205953	#REF!	#REF!	#REF!	NO
	YDR286C	0.00637468	0.269391	#REF!	#REF!	#REF!	NO
	YDR287W	0.000307789	0.965573	#REF!	#REF!	#REF!	NO
	YDR291W	0.00534911	0.400848	#REF!	#REF!	#REF!	NO
SSD1	YDR293C	-0.0180504	0.182457	#REF!	#REF!	#REF!	NO
DPL1	YDR294C	0.00118207	0.851577	#REF!	#REF!	#REF!	NO
SUR2	YDR297W	0.0106767	0.034902	#REF!	#REF!	#REF!	NO
CPR5	YDR304C	0.00458212	0.54261	#REF!	#REF!	#REF!	NO
HNT2	YDR305C	0.00581272	0.4156	#REF!	#REF!	#REF!	NO
	YDR306C	0.00858948	0.217973	#REF!	#REF!	#REF!	NO
	YDR307W	0.00635356	0.361224	#REF!	#REF!	#REF!	NO
GIC2	YDR309C	0.00581928	0.318894	#REF!	#REF!	#REF!	NO
SUM1	YDR310C	0.0125692	0.0195665	#REF!	#REF!	#REF!	NO
SSF2	YDR312W	0.00606416	0.307738	#REF!	#REF!	#REF!	NO
PIB1	YDR313C	0.00881125	0.18565	#REF!	#REF!	#REF!	NO
OMS1	YDR316W	0.00470706	0.447199	#REF!	#REF!	#REF!	NO
	YDR317W	-0.000435838	0.9657	#REF!	#REF!	#REF!	NO
MCM21	YDR318W	0.00421658	0.53535	#REF!	#REF!	#REF!	NO
	YDR319C	0.0040623	0.528434	#REF!	#REF!	#REF!	NO
ASP1	YDR321W	0.00466189	0.453266	#REF!	#REF!	#REF!	NO
	YDR326C	0.00528635	0.338408	#REF!	#REF!	#REF!	NO
PEX3	YDR329C	0.00887505	0.211289	#REF!	#REF!	#REF!	NO
UBX5	YDR330W	0.00179481	0.769425	#REF!	#REF!	#REF!	NO
	YDR333C	0.00893618	0.708299	#REF!	#REF!	#REF!	NO
SWR1	YDR334W	0.00285217	0.869111	#REF!	#REF!	#REF!	NO
	YDR336W	0.000388013	0.971779	#REF!	#REF!	#REF!	NO
	YDR338C	0.00138596	0.844707	#REF!	#REF!	#REF!	NO
	YDR340W	0.00243672	0.693797	#REF!	#REF!	#REF!	NO
	YDR344C	0.00118758	0.849111	#REF!	#REF!	#REF!	NO
HXT3	YDR345C	-0.00388721	0.527237	#REF!	#REF!	#REF!	NO
SVF1	YDR346C	0.000157754	0.980133	#REF!	#REF!	#REF!	NO
	YDR348C	0.000416338	0.950802	#REF!	#REF!	#REF!	NO
YPS7	YDR349C	-0.00327061	0.597974	#REF!	#REF!	#REF!	NO
SBE2	YDR351W	0.00581311	0.279195	#REF!	#REF!	#REF!	NO
	YDR352W	0.0076934	0.201231	#REF!	#REF!	#REF!	NO
TRP4	YDR354W	-0.0404524	0.276261	#REF!	#REF!	#REF!	NO
	YDR357C	-0.00426495	0.644679	#REF!	#REF!	#REF!	NO
GGA1	YDR358W	-0.000359853	0.969858	#REF!	#REF!	#REF!	NO
	YDR360W	0.00631118	0.534133	#REF!	#REF!	#REF!	NO
ESC2	YDR363W	0.006703	0.272447	#REF!	#REF!	#REF!	NO
YPR1	YDR368W	0.000482599	0.940377	#REF!	#REF!	#REF!	NO
XRS2	YDR369C	-0.0094265	0.606227	#REF!	#REF!	#REF!	NO
	YDR370C	0.00290531	0.640923	#REF!	#REF!	#REF!	NO
CTS2	YDR371W	0.00388086	0.570614	#REF!	#REF!	#REF!	NO
VPS74	YDR372C	-0.0130738	0.418641	#REF!	#REF!	#REF!	NO
	YDR374C	-0.00374073	0.778165	#REF!	#REF!	#REF!	NO
BCS1	YDR375C	0.00187703	0.927142	#REF!	#REF!	#REF!	NO
LSM6	YDR378C	-0.00868595	0.598048	#REF!	#REF!	#REF!	NO
RGA2	YDR379W	-0.00105068	0.923339	#REF!	#REF!	#REF!	NO
ARO10	YDR380W	0.00295633	0.667181	#REF!	#REF!	#REF!	NO
RPP2B	YDR382W	-0.00373417	0.854887	#REF!	#REF!	#REF!	NO
NKP1	YDR383C	0.000900882	0.893004	#REF!	#REF!	#REF!	NO
ATO3	YDR384C	0.000179593	0.985039	#REF!	#REF!	#REF!	NO
EFT2	YDR385W	0.00572611	0.447199	#REF!	#REF!	#REF!	NO
MUS81	YDR386W	0.000876043	0.932222	#REF!	#REF!	#REF!	NO
	YDR387C	0.000740895	0.905243	#REF!	#REF!	#REF!	NO
RVS167	YDR388W	-0.0038129	0.604568	#REF!	#REF!	#REF!	NO
	YDR391C	0.00434945	0.518277	#REF!	#REF!	#REF!	NO
SHE9	YDR393W	-0.0113582	0.493435	#REF!	#REF!	#REF!	NO
SXM1	YDR395W	0.0121983	0.0451341	#REF!	#REF!	#REF!	NO
HPT1	YDR399W	-0.0198564	0.150537	#REF!	#REF!	#REF!	NO
URH1	YDR400W	-0.000241235	0.978499	#REF!	#REF!	#REF!	NO
	YDR401W	0.00735376	0.290689	#REF!	#REF!	#REF!	NO
DIT2	YDR402C	0.01038	0.183111	#REF!	#REF!	#REF!	NO
DIT1	YDR403W	0.00422427	0.560598	#REF!	#REF!	#REF!	NO
PDR15	YDR406W	0.00384756	0.628433	#REF!	#REF!	#REF!	NO
ADE8	YDR408C	-0.0345186	0.31104	#REF!	#REF!	#REF!	NO
SIZ1	YDR409W	0.0107915	0.391553	#REF!	#REF!	#REF!	NO
STE14	YDR410C	0	0.997689	#REF!	#REF!	#REF!	NO
DFM1	YDR411C	0.011161	0.0702942	#REF!	#REF!	#REF!	NO
ERD1	YDR414C	0.0119316	0.098519	#REF!	#REF!	#REF!	NO
	YDR415C	0.00254345	0.723866	#REF!	#REF!	#REF!	NO
RAD30	YDR419W	-0.000563555	0.950517	#REF!	#REF!	#REF!	NO
HKR1	YDR420W	-0.0110356	0.50468	#REF!	#REF!	#REF!	NO
ARO80	YDR421W	0.00558996	0.48898	#REF!	#REF!	#REF!	NO
SIP1	YDR422C	0.00297213	0.638683	#REF!	#REF!	#REF!	NO
CAD1	YDR423C	0.00425204	0.555184	#REF!	#REF!	#REF!	NO
DYN2	YDR424C	0.0116518	0.107368	#REF!	#REF!	#REF!	NO
SNX41	YDR425W	0.00232229	0.692918	#REF!	#REF!	#REF!	NO
	YDR426C	-0.00153751	0.795462	#REF!	#REF!	#REF!	NO
	YDR428C	0.00644892	0.292429	#REF!	#REF!	#REF!	NO
CYM1	YDR430C	0.00439894	0.42624	#REF!	#REF!	#REF!	NO
	YDR431W	0.00495882	0.447578	#REF!	#REF!	#REF!	NO
PPM1	YDR435C	-0.00928311	0.0732942	#REF!	#REF!	#REF!	NO
PPZ2	YDR436W	0.00585813	0.34047	#REF!	#REF!	#REF!	NO
	YDR438W	0.00717044	0.211388	#REF!	#REF!	#REF!	NO
LRS4	YDR439W	0.0097408	0.0608975	#REF!	#REF!	#REF!	NO
DOT1	YDR440W	-0.0120637	0.543416	#REF!	#REF!	#REF!	NO
APT2	YDR441C	0.0068352	0.298074	#REF!	#REF!	#REF!	NO
	YDR444W	0.0147307	0.0222295	#REF!	#REF!	#REF!	NO
	YDR445C	0.00802708	0.278782	#REF!	#REF!	#REF!	NO
ECM11	YDR446W	0.00432447	0.457049	#REF!	#REF!	#REF!	NO
RPS17B	YDR447C	0.0128572	0.0222295	#REF!	#REF!	#REF!	NO
YHP1	YDR451C	0.00350421	0.602185	#REF!	#REF!	#REF!	NO
PPN1	YDR452W	0.00737756	0.28687	#REF!	#REF!	#REF!	NO
TSA2	YDR453C	-0.0127224	0.42398	#REF!	#REF!	#REF!	NO
	YDR455C	-0.0068014	0.789238	#REF!	#REF!	#REF!	NO
	YDR458C	0.00284249	0.642333	#REF!	#REF!	#REF!	NO
	YDR459C	0.00602943	0.275617	#REF!	#REF!	#REF!	NO
RMT2	YDR465C	-0.000372999	0.967376	#REF!	#REF!	#REF!	NO
PKH3	YDR466W	-0.000135259	0.990733	#REF!	#REF!	#REF!	NO
	YDR467C	0.000992034	0.899226	#REF!	#REF!	#REF!	NO
RPL27B	YDR471W	0.0136538	0.00959106	#REF!	#REF!	#REF!	NO
JIP4	YDR475C	-0.0270166	0.137753	#REF!	#REF!	#REF!	NO
	YDR476C	0.00409931	0.487365	#REF!	#REF!	#REF!	NO
DIG2	YDR480W	0.0058614	0.268843	#REF!	#REF!	#REF!	NO
PHO8	YDR481C	0.00241879	0.855633	#REF!	#REF!	#REF!	NO
CWC21	YDR482C	-0.000369673	0.968873	#REF!	#REF!	#REF!	NO
KRE2	YDR483W	-0.00346191	0.801319	#REF!	#REF!	#REF!	NO
VPS72	YDR485C	0.00205103	0.836827	#REF!	#REF!	#REF!	NO
VPS60	YDR486C	-0.0217589	0.225017	#REF!	#REF!	#REF!	NO
PAC11	YDR488C	-0.016723	0.371495	#REF!	#REF!	#REF!	NO
PKH1	YDR490C	0.00214805	0.698446	#REF!	#REF!	#REF!	NO
	YDR491C	0.00952622	0.137268	#REF!	#REF!	#REF!	NO
IZH1	YDR492W	0.00739295	0.234481	#REF!	#REF!	#REF!	NO
FMP36	YDR493W	0.00873641	0.135638	#REF!	#REF!	#REF!	NO
RSM28	YDR494W	0.00537709	0.334275	#REF!	#REF!	#REF!	NO
PUF6	YDR496C	0.00104644	0.958842	#REF!	#REF!	#REF!	NO
ITR1	YDR497C	0.000886125	0.954424	#REF!	#REF!	#REF!	NO
RPL37B	YDR500C	0.0116668	0.307343	#REF!	#REF!	#REF!	NO
PLM2	YDR501W	0.00607031	0.369618	#REF!	#REF!	#REF!	NO
LPP1	YDR503C	0.00998169	0.0969161	#REF!	#REF!	#REF!	NO
SPG3	YDR504C	0.00735152	0.335332	#REF!	#REF!	#REF!	NO
PSP1	YDR505C	0.00428215	0.497225	#REF!	#REF!	#REF!	NO
	YDR506C	0.00790529	0.189461	#REF!	#REF!	#REF!	NO
	YDR509W	0.0146758	0.007589	#REF!	#REF!	#REF!	NO
ACN9	YDR511W	0.00714557	0.232748	#REF!	#REF!	#REF!	NO
TTR1	YDR513W	-0.00491859	0.798877	#REF!	#REF!	#REF!	NO
	YDR514C	0.00142102	0.908183	#REF!	#REF!	#REF!	NO
SLF1	YDR515W	0.00920207	0.137762	#REF!	#REF!	#REF!	NO
EMI2	YDR516C	0.00614933	0.534485	#REF!	#REF!	#REF!	NO
GRH1	YDR517W	0.0108408	0.320819	#REF!	#REF!	#REF!	NO
FPR2	YDR519W	0.00823766	0.17044	#REF!	#REF!	#REF!	NO
	YDR520C	-0.00917688	0.602955	#REF!	#REF!	#REF!	NO
SPS2	YDR522C	0.00453185	0.479584	#REF!	#REF!	#REF!	NO
AGE1	YDR524C	0.00834059	0.150322	#REF!	#REF!	#REF!	NO
API2	YDR525W	0.00448128	0.512753	#REF!	#REF!	#REF!	NO
SNA2	YDR525W-A	0.00896041	0.144534	#REF!	#REF!	#REF!	NO
HLR1	YDR528W	0.00947885	0.0755885	#REF!	#REF!	#REF!	NO
APA2	YDR530C	0.0071746	0.411641	#REF!	#REF!	#REF!	NO
HSP31	YDR533C	0.00956819	0.136129	#REF!	#REF!	#REF!	NO
FIT1	YDR534C	0.0141556	0.0513607	#REF!	#REF!	#REF!	NO
	YDR535C	0.00637105	0.518379	#REF!	#REF!	#REF!	NO
STL1	YDR536W	0.0100546	0.115483	#REF!	#REF!	#REF!	NO
	YDR537C	-0.0115652	0.600832	#REF!	#REF!	#REF!	NO
PAD1	YDR538W	0.00939822	0.116204	#REF!	#REF!	#REF!	NO
	YDR539W	0.0131055	0.0270906	#REF!	#REF!	#REF!	NO
	YDR540C	0.00981172	0.132248	#REF!	#REF!	#REF!	NO
	YDR541C	0.0134118	0.0358443	#REF!	#REF!	#REF!	NO
	YEL001C	0.0101373	0.167139	#REF!	#REF!	#REF!	NO
YEA4	YEL004W	0.0143556	0.133658	#REF!	#REF!	#REF!	NO
VAB2	YEL005C	0.0042943	0.482733	#REF!	#REF!	#REF!	NO
	YEL006W	0.00537972	0.474379	#REF!	#REF!	#REF!	NO
	YEL008W	-0.0276382	0.0610547	#REF!	#REF!	#REF!	NO
	YEL010W	0.00316178	0.625491	#REF!	#REF!	#REF!	NO
GLC3	YEL011W	0.00390634	0.543822	#REF!	#REF!	#REF!	NO
	YEL014C	0.00951228	0.26119	#REF!	#REF!	#REF!	NO
EDC3	YEL015W	0.00172179	0.775751	#REF!	#REF!	#REF!	NO
NPP2	YEL016C	0.00587073	0.346632	#REF!	#REF!	#REF!	NO
PMP2	YEL017C-A	0.00408357	0.778165	#REF!	#REF!	#REF!	NO
GTT3	YEL017W	0.00431024	0.453792	#REF!	#REF!	#REF!	NO
(PXP1)	YEL020C	-0.00235123	0.68759	#REF!	#REF!	#REF!	NO
	YEL023C	-0.00488473	0.687178	#REF!	#REF!	#REF!	NO
SRI1	YEL025C	0.00184634	0.820244	#REF!	#REF!	#REF!	NO
	YEL028W	0.002995	0.622882	#REF!	#REF!	#REF!	NO
ECM10	YEL030W	0.00572951	0.328165	#REF!	#REF!	#REF!	NO
SPF1	YEL031W	-0.0404945	0.266369	#REF!	#REF!	#REF!	NO
RAD23	YEL037C	0.004793	0.493435	#REF!	#REF!	#REF!	NO
UTR4	YEL038W	0.000649278	0.921624	#REF!	#REF!	#REF!	NO
CYC7	YEL039C	0.00491089	0.386442	#REF!	#REF!	#REF!	NO
UTR2	YEL040W	0.00170729	0.774079	#REF!	#REF!	#REF!	NO
	YEL041W	0.0100827	0.0751669	#REF!	#REF!	#REF!	NO
GDA1	YEL042W	0.00706359	0.199923	#REF!	#REF!	#REF!	NO
	YEL043W	0.00286169	0.676154	#REF!	#REF!	#REF!	NO
	YEL047C	0.00183508	0.791587	#REF!	#REF!	#REF!	NO
	YEL048C	0.00836207	0.129077	#REF!	#REF!	#REF!	NO
PAU2	YEL049W	-0.00374561	0.599477	#REF!	#REF!	#REF!	NO
AFG1	YEL052W	0.000896495	0.965319	#REF!	#REF!	#REF!	NO
MAK10	YEL053C	-0.00415096	0.693068	#REF!	#REF!	#REF!	NO
HAT2	YEL056W	0.00678319	0.234041	#REF!	#REF!	#REF!	NO
	YEL057C	-0.0136172	0.407067	#REF!	#REF!	#REF!	NO
	YEL059W	-0.0259913	0.0998927	#REF!	#REF!	#REF!	NO	Linkage
NPR2	YEL062W	-1.38778e-17	0.99391	#REF!	#REF!	#REF!	NO	Linkage
HPA3	YEL066W	-0.0127708	0.580422	#REF!	#REF!	#REF!	NO
	YEL067C	-0.0170632	0.388723	#REF!	#REF!	#REF!	NO
	YEL068C	0.0084575	0.281052	#REF!	#REF!	#REF!	NO
DLD3	YEL071W	-0.027672	0.113464	#REF!	#REF!	#REF!	NO
MNN1	YER001W	0.00674037	0.488638	#REF!	#REF!	#REF!	NO
FMP52	YER004W	0.0048875	0.364722	#REF!	#REF!	#REF!	NO
YND1	YER005W	0.00880825	0.137923	#REF!	#REF!	#REF!	NO
RBF20	YER007C-A	0.0133331	0.0747575	#REF!	#REF!	#REF!	NO
PAC2	YER007W	0.0117263	0.0222295	#REF!	#REF!	#REF!	NO
	YER010C	0.00709704	0.306033	#REF!	#REF!	#REF!	NO
TIR1	YER011W	-0.00423379	0.826097	#REF!	#REF!	#REF!	NO
SBH2	YER019C-A	0.00528571	0.469505	#REF!	#REF!	#REF!	NO
ISC1	YER019W	-0.0137726	0.406176	#REF!	#REF!	#REF!	NO
GPA2	YER020W	0.0135884	0.0195665	#REF!	#REF!	#REF!	NO
YAT2	YER024W	0.00558785	0.417917	#REF!	#REF!	#REF!	NO
GAL83	YER027C	-0.0213873	0.234041	#REF!	#REF!	#REF!	NO
MIG3	YER028C	0.00568529	0.413856	#REF!	#REF!	#REF!	NO
	YER030W	0.0024075	0.742705	#REF!	#REF!	#REF!	NO
YPT31	YER031C	0.0109658	0.10235	#REF!	#REF!	#REF!	NO
FIR1	YER032W	0.00922201	0.213825	#REF!	#REF!	#REF!	NO
ZRG8	YER033C	0.000163714	0.994218	#REF!	#REF!	#REF!	NO
	YER034W	0.00509298	0.677472	#REF!	#REF!	#REF!	NO
EDC2	YER035W	0.00600523	0.553267	#REF!	#REF!	#REF!	NO
FMP49	YER038W-A	0.00994249	0.185884	#REF!	#REF!	#REF!	NO
HVG1	YER039C	0.0110291	0.0714216	#REF!	#REF!	#REF!	NO
	YER039C-A	0.0123679	0.108857	#REF!	#REF!	#REF!	NO
YEN1	YER041W	0.00973455	0.128538	#REF!	#REF!	#REF!	NO
MXR1	YER042W	0.00323965	0.662908	#REF!	#REF!	#REF!	NO
MEI4	YER044C-A	0.00851473	0.156456	#REF!	#REF!	#REF!	NO
ACA1	YER045C	0.00992457	0.178798	#REF!	#REF!	#REF!	NO
SPO73	YER046W	0.00402669	0.565667	#REF!	#REF!	#REF!	NO
	YER046W-A	0.00768392	0.229922	#REF!	#REF!	#REF!	NO
SAP1	YER047C	0.00748844	0.267411	#REF!	#REF!	#REF!	NO
CAJ1	YER048C	0.0111427	0.0368808	#REF!	#REF!	#REF!	NO
	YER049W	0.00488229	0.359538	#REF!	#REF!	#REF!	NO
	YER051W	0.00724641	0.298235	#REF!	#REF!	#REF!	NO
HOM3	YER052C	-0.0202754	0.516543	#REF!	#REF!	#REF!	NO
PIC2	YER053C	0.00291623	0.62548	#REF!	#REF!	#REF!	NO
GIP2	YER054C	0.0115231	0.111046	#REF!	#REF!	#REF!	NO
FCY2	YER056C	0.0129038	0.0320806	#REF!	#REF!	#REF!	NO
HMF1	YER057C	0.00268101	0.635887	#REF!	#REF!	#REF!	NO
PCL6	YER059W	0.0077428	0.213825	#REF!	#REF!	#REF!	NO
FCY21	YER060W	0.00751804	0.175947	#REF!	#REF!	#REF!	NO
FCY22	YER060W-A	0.00220523	0.680574	#REF!	#REF!	#REF!	NO
HOR2	YER062C	0.00291202	0.617072	#REF!	#REF!	#REF!	NO
THO1	YER063W	0.00121706	0.872484	#REF!	#REF!	#REF!	NO
	YER064C	0.00637697	0.232476	#REF!	#REF!	#REF!	NO
ICL1	YER065C	0.00522354	0.364375	#REF!	#REF!	#REF!	NO
	YER066C-A	0.00873883	0.156636	#REF!	#REF!	#REF!	NO
	YER066W	0.00909246	0.0879337	#REF!	#REF!	#REF!	NO
	YER067C-A	-0.000605343	0.962288	#REF!	#REF!	#REF!	NO
	YER067W	0.002323	0.731234	#REF!	#REF!	#REF!	NO
ARG5	YER069W	-0.0267903	0.576583	#REF!	#REF!	#REF!	NO
	YER071C	0.0109013	0.0538906	#REF!	#REF!	#REF!	NO
VTC1	YER072W	0.0070586	0.290018	#REF!	#REF!	#REF!	NO
ALD5	YER073W	0.00505214	0.361001	#REF!	#REF!	#REF!	NO
RPS24A	YER074W	0.000726751	0.937801	#REF!	#REF!	#REF!	NO
PTP3	YER075C	0.0058669	0.318853	#REF!	#REF!	#REF!	NO
	YER077C	0.00692776	0.345061	#REF!	#REF!	#REF!	NO
	YER078C	0.00715327	0.222421	#REF!	#REF!	#REF!	NO
	YER079W	0.0077791	0.133642	#REF!	#REF!	#REF!	NO
FMP29	YER080W	-0.00089509	0.959994	#REF!	#REF!	#REF!	NO
SER3	YER081W	0.00943453	0.256548	#REF!	#REF!	#REF!	NO
	YER085C	0.0058979	0.335264	#REF!	#REF!	#REF!	NO
	YER087C-A	0.00317735	0.638325	#REF!	#REF!	#REF!	NO
DOT6	YER088C	0.00662671	0.257376	#REF!	#REF!	#REF!	NO
PTC2	YER089C	0.0118675	0.144609	#REF!	#REF!	#REF!	NO
TRP2	YER090W	-0.0399278	0.280241	#REF!	#REF!	#REF!	NO
MET6	YER091C	0.00113598	0.837374	#REF!	#REF!	#REF!	NO
	YER091C-A	0.0013228	0.812333	#REF!	#REF!	#REF!	NO
	YER093C-A	-0.00261846	0.880324	#REF!	#REF!	#REF!	NO
RAD51	YER095W	0.00505337	0.649234	#REF!	#REF!	#REF!	NO
SHC1	YER096W	0.00241614	0.734379	#REF!	#REF!	#REF!	NO
	YER097W	0.00891501	0.197508	#REF!	#REF!	#REF!	NO
UBP9	YER098W	0.00921133	0.121834	#REF!	#REF!	#REF!	NO
AST2	YER101C	0.00480596	0.510375	#REF!	#REF!	#REF!	NO
MAM1	YER106W	0.00671871	0.268712	#REF!	#REF!	#REF!	NO
	YER108C	0.00564703	0.305092	#REF!	#REF!	#REF!	NO
FLO8	YER109C	0.00330994	0.63655	#REF!	#REF!	#REF!	NO
	YER113C	0.0083097	0.14614	#REF!	#REF!	#REF!	NO
BOI2	YER114C	-0.00718131	0.773552	#REF!	#REF!	#REF!	NO
SPR6	YER115C	0.00211783	0.886754	#REF!	#REF!	#REF!	NO
SLX8	YER116C	-0.00805369	0.687201	#REF!	#REF!	#REF!	NO
RPL23B	YER117W	0.0116144	0.441737	#REF!	#REF!	#REF!	NO
SHO1	YER118C	0.0111052	0.113268	#REF!	#REF!	#REF!	NO
AVT6	YER119C	0.0126289	0.0595805	#REF!	#REF!	#REF!	NO
	YER121W	0.00878105	0.23756	#REF!	#REF!	#REF!	NO
DSE1	YER124C	0.00636886	0.314682	#REF!	#REF!	#REF!	NO
	YER128W	-0.00229022	0.912466	#REF!	#REF!	#REF!	NO
PAK1	YER129W	-0.0380061	0.0553562	#REF!	#REF!	#REF!	NO
	YER130C	0.00328154	0.776784	#REF!	#REF!	#REF!	NO
RPS26B	YER131W	0.0133854	0.135221	#REF!	#REF!	#REF!	NO
PMD1	YER132C	0.00288458	0.674177	#REF!	#REF!	#REF!	NO
	YER134C	0.0113744	0.0729143	#REF!	#REF!	#REF!	NO
	YER135C	-0.00903807	0.592264	#REF!	#REF!	#REF!	NO
	YER137C	0.00857881	0.171083	#REF!	#REF!	#REF!	NO
	YER140W	0.0130254	0.0156692	#REF!	#REF!	#REF!	NO
MAG1	YER142C	0.00690453	0.303845	#REF!	#REF!	#REF!	NO
DDI1	YER143W	0.0103615	0.12129	#REF!	#REF!	#REF!	NO
UBP5	YER144C	0.00294686	0.657773	#REF!	#REF!	#REF!	NO
FTR1	YER145C	0.00858551	0.112877	#REF!	#REF!	#REF!	NO
SPI1	YER150W	0.00550501	0.298227	#REF!	#REF!	#REF!	NO
	YER152C	0.00593664	0.298235	#REF!	#REF!	#REF!	NO
PET122	YER153C	0.0108081	0.0421301	#REF!	#REF!	#REF!	NO
BEM2	YER155C	-0.0104667	0.515118	#REF!	#REF!	#REF!	NO
	YER156C	0.00667618	0.263195	#REF!	#REF!	#REF!	NO
	YER158C	0.00680212	0.288451	#REF!	#REF!	#REF!	NO
SPT2	YER161C	0.0193154	0.102786	#REF!	#REF!	#REF!	NO
RAD4	YER162C	0.00561843	0.401622	#REF!	#REF!	#REF!	NO
	YER163C	0.00770258	0.185153	#REF!	#REF!	#REF!	NO
DNF1	YER166W	0.00610897	0.270613	#REF!	#REF!	#REF!	NO
BCK2	YER167W	0.0104154	0.0550845	#REF!	#REF!	#REF!	NO
ADK2	YER170W	-0.0138581	0.350705	#REF!	#REF!	#REF!	NO
RAD24	YER173W	0.0105823	0.0679309	#REF!	#REF!	#REF!	NO
GRX4	YER174C	0.00998408	0.0991336	#REF!	#REF!	#REF!	NO
TMT1	YER175C	0.00754045	0.32673	#REF!	#REF!	#REF!	NO
ECM32	YER176W	0.00683745	0.325315	#REF!	#REF!	#REF!	NO
BMH1	YER177W	0.00862997	0.322498	#REF!	#REF!	#REF!	NO
DMC1	YER179W	0.0059545	0.419947	#REF!	#REF!	#REF!	NO
ISC10	YER180C	0.00759552	0.267743	#REF!	#REF!	#REF!	NO
	YER181C	0.00593985	0.29369	#REF!	#REF!	#REF!	NO
FMP10	YER182W	0.00751992	0.179675	#REF!	#REF!	#REF!	NO
FAU1	YER183C	0.00349343	0.546945	#REF!	#REF!	#REF!	NO
	YER184C	0.00695936	0.246972	#REF!	#REF!	#REF!	NO
	YER185W	0.0087626	0.113837	#REF!	#REF!	#REF!	NO
	YER186C	0.00526583	0.350508	#REF!	#REF!	#REF!	NO
	YER187W	-0.000497769	0.945942	#REF!	#REF!	#REF!	NO
	YER188W	-2.36923e-06	0.998494	#REF!	#REF!	#REF!	NO
MSH4	YFL003C	0.00989698	0.0988271	#REF!	#REF!	#REF!	NO
VTC2	YFL004W	0.00709992	0.256295	#REF!	#REF!	#REF!	NO
	YFL006W	0.000756768	0.940108	#REF!	#REF!	#REF!	NO
BLM3	YFL007W	0.00197632	0.797039	#REF!	#REF!	#REF!	NO
WWM1	YFL010C	0.00717357	0.250548	#REF!	#REF!	#REF!	NO
AUA1	YFL010W-A	0.00859411	0.174687	#REF!	#REF!	#REF!	NO
HXT10	YFL011W	0.00421049	0.585128	#REF!	#REF!	#REF!	NO
IES1	YFL013C	0.0132046	0.0281956	#REF!	#REF!	#REF!	NO
	YFL013W-A	0.00652376	0.284145	#REF!	#REF!	#REF!	NO
HSP12	YFL014W	0.00512881	0.378409	#REF!	#REF!	#REF!	NO
	YFL015C	-0.000249645	0.978426	#REF!	#REF!	#REF!	NO
	YFL019C	0.00356031	0.543077	#REF!	#REF!	#REF!	NO
PAU5	YFL020C	0.00616772	0.326376	#REF!	#REF!	#REF!	NO
GAT1	YFL021W	-0.000244078	0.951087	#REF!	#REF!	#REF!	NO
BUD27	YFL023W	-0.0118405	0.633215	#REF!	#REF!	#REF!	NO
BST1	YFL025C	-0.00533481	0.736827	#REF!	#REF!	#REF!	NO
STE2	YFL026W	-1.38778e-17	0.997622	#REF!	#REF!	#REF!	NO
GYP8	YFL027C	0.00433668	0.567375	#REF!	#REF!	#REF!	NO
CAF16	YFL028C	0.00363538	0.57838	#REF!	#REF!	#REF!	NO
AGX1	YFL030W	0.000918571	0.88242	#REF!	#REF!	#REF!	NO
HAC1	YFL031W	-0.00080182	0.905045	#REF!	#REF!	#REF!	NO
	YFL032W	0.00454165	0.493435	#REF!	#REF!	#REF!	NO
RIM15	YFL033C	0.012023	0.0441634	#REF!	#REF!	#REF!	NO
RPL22B	YFL034C-A	0.00505132	0.422836	#REF!	#REF!	#REF!	NO
	YFL034W	0.00803547	0.211977	#REF!	#REF!	#REF!	NO
	YFL035C-B	0.00909078	0.110649	#REF!	#REF!	#REF!	NO
RPO41	YFL036W	0.00107619	0.902072	#REF!	#REF!	#REF!	NO
	YFL040W	-0.00174471	0.936212	#REF!	#REF!	#REF!	NO
FET5	YFL041W	-0.000638135	0.976936	#REF!	#REF!	#REF!	NO
	YFL042C	0.00558395	0.682604	#REF!	#REF!	#REF!	NO
	YFL043C	0.0050672	0.696182	#REF!	#REF!	#REF!	NO
YOD1	YFL044C	-0.0100603	0.652435	#REF!	#REF!	#REF!	NO
FMP32	YFL046W	0.0133792	0.00624615	#REF!	#REF!	#REF!	NO
RGD2	YFL047W	0.0135075	0.00959106	#REF!	#REF!	#REF!	NO
EMP47	YFL048C	0.000352023	0.945471	#REF!	#REF!	#REF!	NO
	YFL049W	0.00647217	0.323414	#REF!	#REF!	#REF!	NO
ALR2	YFL050C	0.00298976	0.620897	#REF!	#REF!	#REF!	NO
	YFL051C	0.00771191	0.189184	#REF!	#REF!	#REF!	NO
	YFL052W	-0.00529827	0.802672	#REF!	#REF!	#REF!	NO
DAK2	YFL053W	0.00186888	0.888315	#REF!	#REF!	#REF!	NO
	YFL054C	-0.0181341	0.343577	#REF!	#REF!	#REF!	NO
AGP3	YFL055W	0.00971224	0.179797	#REF!	#REF!	#REF!	NO
AAD6	YFL056C	0.0130811	0.0235639	#REF!	#REF!	#REF!	NO
	YFL063W	0.00978352	0.158034	#REF!	#REF!	#REF!	NO
	YFR006W	0.0121447	0.077689	#REF!	#REF!	#REF!	NO
	YFR007W	0.00788585	0.16631	#REF!	#REF!	#REF!	NO
FAR7	YFR008W	0.0141137	0.0314648	#REF!	#REF!	#REF!	NO
GCN20	YFR009W	-0.0275518	0.102707	#REF!	#REF!	#REF!	NO
	YFR011C	0.00914843	0.302664	#REF!	#REF!	#REF!	NO
	YFR012W	0.0138517	0.104683	#REF!	#REF!	#REF!	NO
CMK1	YFR014C	0.00803272	0.182576	#REF!	#REF!	#REF!	NO
GSY1	YFR015C	0.00869675	0.159799	#REF!	#REF!	#REF!	NO
	YFR016C	0.0137478	0.0381511	#REF!	#REF!	#REF!	NO
	YFR017C	0.00846702	0.257771	#REF!	#REF!	#REF!	NO
	YFR018C	0.0127434	0.0415497	#REF!	#REF!	#REF!	NO
FAB1	YFR019W	0.00956965	0.189233	#REF!	#REF!	#REF!	NO
	YFR020W	0.00602342	0.350705	#REF!	#REF!	#REF!	NO
ATG18	YFR021W	0.0121365	0.0402795	#REF!	#REF!	#REF!	NO
	YFR022W	0.00406101	0.511343	#REF!	#REF!	#REF!	NO
PES4	YFR023W	0.00667685	0.239163	#REF!	#REF!	#REF!	NO
	YFR024C	0.0055013	0.421964	#REF!	#REF!	#REF!	NO
LSB3	YFR024C-A	0.0074236	0.215566	#REF!	#REF!	#REF!	NO
	YFR026C	0.00640797	0.335366	#REF!	#REF!	#REF!	NO
MET10	YFR030W	-0.0240993	0.135221	#REF!	#REF!	#REF!	NO
	YFR032C	0.00440206	0.553267	#REF!	#REF!	#REF!	NO
QCR6	YFR033C	0.00374331	0.540323	#REF!	#REF!	#REF!	NO
PHO4	YFR034C	0.00183601	0.734314	#REF!	#REF!	#REF!	NO
	YFR035C	0.00502006	0.366533	#REF!	#REF!	#REF!	NO
	YFR038W	0.01009	0.103285	#REF!	#REF!	#REF!	NO
	YFR039C	0.0115886	0.0798658	#REF!	#REF!	#REF!	NO
ERJ5	YFR041C	0.0047624	0.483816	#REF!	#REF!	#REF!	NO
	YFR043C	0.00552493	0.32086	#REF!	#REF!	#REF!	NO
	YFR044C	-0.00112603	0.862543	#REF!	#REF!	#REF!	NO
	YFR045W	-0.0132226	0.420965	#REF!	#REF!	#REF!	NO
CNN1	YFR046C	0.00452714	0.449192	#REF!	#REF!	#REF!	NO
BNA6	YFR047C	0.0020191	0.750404	#REF!	#REF!	#REF!	NO
RMD8	YFR048W	0.00427174	0.489227	#REF!	#REF!	#REF!	NO
YMR31	YFR049W	0.00671146	0.2577	#REF!	#REF!	#REF!	NO
HXK1	YFR053C	0.00898361	0.110327	#REF!	#REF!	#REF!	NO
	YFR054C	0.0102117	0.0624875	#REF!	#REF!	#REF!	NO
	YFR055W	0.00743361	0.202035	#REF!	#REF!	#REF!	NO
	YFR056C	0.01209	0.0457136	#REF!	#REF!	#REF!	NO
	YFR057W	0.0103278	0.0726951	#REF!	#REF!	#REF!	NO
ERP6	YGL002W	0.00695729	0.277433	#REF!	#REF!	#REF!	NO
RPN14	YGL004C	0.00358569	0.560598	#REF!	#REF!	#REF!	NO
COG7	YGL005C	0.00487382	0.446662	#REF!	#REF!	#REF!	NO
PMC1	YGL006W	0.0023942	0.671087	#REF!	#REF!	#REF!	NO
	YGL007W	-0.0290027	0.0618278	#REF!	#REF!	#REF!	NO
LEU1	YGL009C	0.00378378	0.559712	#REF!	#REF!	#REF!	NO
	YGL010W	0.00730039	0.329027	#REF!	#REF!	#REF!	NO
PDR1	YGL013C	0.00851653	0.24224	#REF!	#REF!	#REF!	NO
	YGL015C	0.00275928	0.636372	#REF!	#REF!	#REF!	NO
KAP122	YGL016W	0.00149326	0.810891	#REF!	#REF!	#REF!	NO
ATE1	YGL017W	0.00914817	0.118171	#REF!	#REF!	#REF!	NO
CKB1	YGL019W	0.00853497	0.258272	#REF!	#REF!	#REF!	NO
ALK1	YGL021W	-0.00170127	0.803012	#REF!	#REF!	#REF!	NO
TRP5	YGL026C	-2.77556e-17	0.995494	#REF!	#REF!	#REF!	NO
CWH41	YGL027C	-0.00124304	0.8474	#REF!	#REF!	#REF!	NO
SCW11	YGL028C	0.00725363	0.231483	#REF!	#REF!	#REF!	NO
AGA2	YGL032C	0.00856947	0.188454	#REF!	#REF!	#REF!	NO
	YGL034C	0.0041216	0.543137	#REF!	#REF!	#REF!	NO
MIG1	YGL035C	-0.026141	0.097807	#REF!	#REF!	#REF!	NO
	YGL036W	0.00280575	0.648187	#REF!	#REF!	#REF!	NO
PNC1	YGL037C	0.0121893	0.0527705	#REF!	#REF!	#REF!	NO
	YGL039W	0.000741198	0.920929	#REF!	#REF!	#REF!	NO
	YGL041C	0.0057719	0.34577	#REF!	#REF!	#REF!	NO
RIM8	YGL045W	0.00794265	0.153318	#REF!	#REF!	#REF!	NO
	YGL046W	-0.0116578	0.422691	#REF!	#REF!	#REF!	NO
TIF4632	YGL049C	0.00466564	0.454431	#REF!	#REF!	#REF!	NO
	YGL050W	0.00943966	0.149742	#REF!	#REF!	#REF!	NO
MST27	YGL051W	0.00875264	0.171467	#REF!	#REF!	#REF!	NO
PRM8	YGL053W	0.00767936	0.20193	#REF!	#REF!	#REF!	NO
ERV14	YGL054C	-0.0154243	0.419801	#REF!	#REF!	#REF!	NO
SDS23	YGL056C	0.00209679	0.737338	#REF!	#REF!	#REF!	NO
	YGL057C	0.00657855	0.262457	#REF!	#REF!	#REF!	NO
RAD6	YGL058W	0.00997667	0.0646449	#REF!	#REF!	#REF!	NO
	YGL059W	0.00273541	0.629153	#REF!	#REF!	#REF!	NO
YBP2	YGL060W	-0.00593954	0.728977	#REF!	#REF!	#REF!	NO
PYC1	YGL062W	0.00928985	0.17044	#REF!	#REF!	#REF!	NO
PUS2	YGL063W	0.0114314	0.0843779	#REF!	#REF!	#REF!	NO
NPY1	YGL067W	0.0041982	0.529531	#REF!	#REF!	#REF!	NO
HNM1	YGL077C	0.00555393	0.363378	#REF!	#REF!	#REF!	NO
	YGL079W	0.00447139	0.454431	#REF!	#REF!	#REF!	NO
	YGL082W	0.0107729	0.0828227	#REF!	#REF!	#REF!	NO
SCY1	YGL083W	0.00691942	0.23348	#REF!	#REF!	#REF!	NO
GUP1	YGL084C	0.0166775	0.0538906	#REF!	#REF!	#REF!	NO
	YGL085W	0.00766328	0.234041	#REF!	#REF!	#REF!	NO
MMS2	YGL087C	0.00964787	0.213242	#REF!	#REF!	#REF!	NO
MF(ALPHA)2	YGL089C	0.00602091	0.268712	#REF!	#REF!	#REF!	NO
LIF1	YGL090W	0.00595618	0.400548	#REF!	#REF!	#REF!	NO
PAN2	YGL094C	0.00852475	0.170182	#REF!	#REF!	#REF!	NO
TOS8	YGL096W	0.00406683	0.560299	#REF!	#REF!	#REF!	NO
	YGL101W	0.0101764	0.361176	#REF!	#REF!	#REF!	NO
VPS73	YGL104C	0.00511093	0.467162	#REF!	#REF!	#REF!	NO
	YGL108C	0.00628904	0.325315	#REF!	#REF!	#REF!	NO
	YGL109W	-0.000232063	0.985039	#REF!	#REF!	#REF!	NO
	YGL114W	0.0076431	0.328137	#REF!	#REF!	#REF!	NO
SNF4	YGL115W	0.0165805	0.699028	#REF!	#REF!	#REF!	NO
	YGL117W	0.00624822	0.339096	#REF!	#REF!	#REF!	NO
	YGL118C	0.00519106	0.342833	#REF!	#REF!	#REF!	NO
GPG1	YGL121C	0.00668433	0.282769	#REF!	#REF!	#REF!	NO
MET13	YGL125W	0.00838324	0.144534	#REF!	#REF!	#REF!	NO
SNT2	YGL131C	-0.00405245	0.542924	#REF!	#REF!	#REF!	NO
	YGL132W	0.00744036	0.183587	#REF!	#REF!	#REF!	NO
ITC1	YGL133W	0.00659868	0.239305	#REF!	#REF!	#REF!	NO
MRM2	YGL136C	0.0106624	0.0656258	#REF!	#REF!	#REF!	NO
	YGL138C	0.00781656	0.25977	#REF!	#REF!	#REF!	NO
	YGL139W	0.00485561	0.422538	#REF!	#REF!	#REF!	NO
	YGL140C	0.00206108	0.853818	#REF!	#REF!	#REF!	NO
HUL5	YGL141W	-0.00222468	0.693068	#REF!	#REF!	#REF!	NO
ROG1	YGL144C	0.00380882	0.57597	#REF!	#REF!	#REF!	NO
	YGL146C	0.00231492	0.697678	#REF!	#REF!	#REF!	NO
ARO2	YGL148W	-0.030415	0.308848	#REF!	#REF!	#REF!	NO
	YGL149W	0.0102413	0.0650836	#REF!	#REF!	#REF!	NO
NUT1	YGL151W	0.00611066	0.398564	#REF!	#REF!	#REF!	NO
	YGL152C	0.00678919	0.298235	#REF!	#REF!	#REF!	NO
PEX14	YGL153W	0.00878848	0.19062	#REF!	#REF!	#REF!	NO
LYS5	YGL154C	-0.0195375	0.305563	#REF!	#REF!	#REF!	NO
AMS1	YGL156W	0.00960906	0.112035	#REF!	#REF!	#REF!	NO
	YGL157W	0.0081648	0.185767	#REF!	#REF!	#REF!	NO
RCK1	YGL158W	-0.000636949	0.929072	#REF!	#REF!	#REF!	NO
	YGL159W	0.00910409	0.150469	#REF!	#REF!	#REF!	NO
	YGL160W	0.00605027	0.437711	#REF!	#REF!	#REF!	NO
YIP5	YGL161C	0.00469289	0.39873	#REF!	#REF!	#REF!	NO
SUT1	YGL162W	0.00402842	0.557935	#REF!	#REF!	#REF!	NO
RAD54	YGL163C	0.00873978	0.147509	#REF!	#REF!	#REF!	NO
YRB30	YGL164C	0.0108885	0.0610547	#REF!	#REF!	#REF!	NO
	YGL165C	0.00970051	0.126074	#REF!	#REF!	#REF!	NO
CUP2	YGL166W	0.0102108	0.0895903	#REF!	#REF!	#REF!	NO
PMR1	YGL167C	-0.00518072	0.801652	#REF!	#REF!	#REF!	NO
SPO74	YGL170C	0.00923902	0.0920979	#REF!	#REF!	#REF!	NO
SAE2	YGL175C	0.00613418	0.269763	#REF!	#REF!	#REF!	NO
	YGL176C	0.00695781	0.283685	#REF!	#REF!	#REF!	NO
	YGL177W	0.0100854	0.156976	#REF!	#REF!	#REF!	NO
TOS3	YGL179C	0.00433124	0.559625	#REF!	#REF!	#REF!	NO
ATG1	YGL180W	-0.01923	0.29496	#REF!	#REF!	#REF!	NO
GTS1	YGL181W	0.00741449	0.297267	#REF!	#REF!	#REF!	NO
	YGL196W	-0.0260378	0.0979883	#REF!	#REF!	#REF!	NO
MDS3	YGL197W	0.000537593	0.940377	#REF!	#REF!	#REF!	NO
YIP4	YGL198W	0.00565057	0.328165	#REF!	#REF!	#REF!	NO
	YGL199C	0.0065161	0.272384	#REF!	#REF!	#REF!	NO
KEX1	YGL203C	0.0107675	0.104824	#REF!	#REF!	#REF!	NO
POX1	YGL205W	0.0121273	0.0922662	#REF!	#REF!	#REF!	NO
SIP2	YGL208W	0.00825245	0.173466	#REF!	#REF!	#REF!	NO
MIG2	YGL209W	0.0116148	0.0956354	#REF!	#REF!	#REF!	NO
YPT32	YGL210W	0.0113403	0.0874574	#REF!	#REF!	#REF!	NO
CLG1	YGL215W	0.00633072	0.326065	#REF!	#REF!	#REF!	NO
KIP3	YGL216W	0.014946	0.0323469	#REF!	#REF!	#REF!	NO
	YGL217C	-0.0059088	0.757144	#REF!	#REF!	#REF!	NO
	YGL218W	-0.0348831	0.293309	#REF!	#REF!	#REF!	NO
MDM34	YGL219C	-0.0231826	0.298286	#REF!	#REF!	#REF!	NO
NIF3	YGL221C	0.00910263	0.116155	#REF!	#REF!	#REF!	NO
EDC1	YGL222C	0.0030057	0.595389	#REF!	#REF!	#REF!	NO
SDT1	YGL224C	0.00614672	0.279667	#REF!	#REF!	#REF!	NO
OST5	YGL226C-A	0.0117208	0.0255995	#REF!	#REF!	#REF!	NO
	YGL226W	0.0115415	0.0497269	#REF!	#REF!	#REF!	NO
SHE10	YGL228W	0.00786945	0.15845	#REF!	#REF!	#REF!	NO
SAP4	YGL229C	0.00371832	0.534743	#REF!	#REF!	#REF!	NO
	YGL230C	0.0115007	0.0730764	#REF!	#REF!	#REF!	NO
	YGL231C	0.0107403	0.0899983	#REF!	#REF!	#REF!	NO
TAN1	YGL232W	0.00735418	0.391368	#REF!	#REF!	#REF!	NO
	YGL235W	-0.0265952	0.129077	#REF!	#REF!	#REF!	NO
MTO1	YGL236C	0.00355863	0.537807	#REF!	#REF!	#REF!	NO
HAP2	YGL237C	-0.00156378	0.850292	#REF!	#REF!	#REF!	NO
KAP114	YGL241W	-0.00662335	0.722067	#REF!	#REF!	#REF!	NO
	YGL242C	0.0038196	0.557346	#REF!	#REF!	#REF!	NO
TAD1	YGL243W	0.00460836	0.42327	#REF!	#REF!	#REF!	NO
PDE1	YGL248W	0.00938097	0.0828227	#REF!	#REF!	#REF!	NO
ZIP2	YGL249W	0.0114647	0.0861412	#REF!	#REF!	#REF!	NO
	YGL250W	0.00544176	0.350536	#REF!	#REF!	#REF!	NO
HFM1	YGL251C	0.00154284	0.799001	#REF!	#REF!	#REF!	NO
HXK2	YGL253W	-0.00156459	0.818156	#REF!	#REF!	#REF!	NO
FZF1	YGL254W	0.00664065	0.278903	#REF!	#REF!	#REF!	NO
ZRT1	YGL255W	0.0109261	0.101071	#REF!	#REF!	#REF!	NO
ADH4	YGL256W	-0.0250111	0.101432	#REF!	#REF!	#REF!	NO
MNT2	YGL257C	0.00138152	0.81334	#REF!	#REF!	#REF!	NO
VEL1	YGL258W	0.00593131	0.407957	#REF!	#REF!	#REF!	NO
YPS5	YGL259W	0.00753808	0.209822	#REF!	#REF!	#REF!	NO
	YGL260W	0.00506939	0.542924	#REF!	#REF!	#REF!	NO
	YGL261C	0.00813321	0.205064	#REF!	#REF!	#REF!	NO
	YGL262W	0.00757178	0.277199	#REF!	#REF!	#REF!	NO
COS12	YGL263W	0.00077723	0.899929	#REF!	#REF!	#REF!	NO
[truncated: 2,294 more rows]
